# Supplementary material for: Comparative metabolite profiling of salt sensitive Oryza sativa and the halophytic wild rice Oryza coarctata under salt stress
Source: Plant Environ Interact. 2024 Jun 15;5(3):e10155. doi: 10.1002/pei3.10155 (PMC11179383; doi:10.1002/pei3.10155)
Supplement: Supplementary file 1 — File S1: Metabolites in Oryza sativa and Oryza coarctata root. [file PEI3-5-e10155-s004.xlsx]

## Sheet: All_pos_neg_duplicate
	Supplementary File 1: Metabolites in Oryza sativa and Oryza coarctata root
Compound name	Oryza_coarctata_120mMSalt_1	Oryza_coarctata_120mMSalt_2	Oryza_coarctata_120mMSalt_3	Oryza_coarctata_Control_1	Oryza_coarctata_Control_2	Oryza_coarctata_Control_3	Oryza_sativa_120mMSalt_1	Oryza_sativa_120mMSalt_2	Oryza_sativa_120mMSalt_3	Oryza_sativa_Control_1	Oryza_sativa_Control_2	Oryza_sativa_Control_3
label	coarctata_salt	coarctata_salt	coarctata_salt	coarctata_control	coarctata_control	coarctata_control	sativa_salt	sativa_salt	sativa_salt	sativa_control	sativa_control	sativa_control
Pyruvic acid	9088.95	7421.58	6451.12	7873.27	8479.6	3330.46	2877.46	7475.57	6418.45	8220.4	5785.33	5863.88
Lactic acid	6037.05	42907.3	32459.8	5801.29	3568.22	5124.49	4012.19	9849.07	4896.35	6295.9	1903.78	7623.53
Phosphoric acid	43671.8	43875	63696.6	28727	48547	40197.3	59754.2	44122.4	39317.6	65439.6	34922.7	75556.7
Sodium 2-Oxobutyrate	561.613	815.082	740.676	642.615	489.127	786.487	102.089	270.62	305.673	94.0648	220.832	759.432
Malonic acid	285.24	140.423	180.118	195.558	280.174	130.121	216.553	236.932	203.256	157.509	196.79	1425.08
Lumazine	66.5839	37.5007	66.7942	43.545	38.8097	29.1607	11.7632	33.9601	39.4271	42.5986	18.0095	81.2748
3-HYDROXYBUTANOIC ACID	9.79005	49.4051	29.5576	5.78073	3.62045	19.1586	2.23207	19.112	1.44402	23.6277	2.45564	26.4107
2-Furoic acid	1292.9	1318.31	906.171	787.29	699.885	480.427	163.687	380.922	390.305	146.845	253.922	244.944
Acetylenedicarboxylic acid	22805.9	8855.39	16368.2	14831.2	7867.97	8397.28	17334	13358.5	7635.98	9657.87	10175.8	4239.07
PROLINE	187.047	76.4799	106.041	89.3549	196.987	55.5116	38.1484	96.5362	62.5617	29.8193	27.7566	49.8959
Fumaric acid	464.749	683.625	684.151	697.521	706.417	268.275	279.855	555.84	418.986	326.904	374.023	686.12
Methylmalonic acid	868.952	636.56	559.21	984.696	1012.41	646.822	826.097	1811.96	1856.95	974.362	1765.91	829.287
2-Hydroxyvaleric acid	116.742	137.471	126.912	119.939	119.044	122.087	24.011	21.5886	19.5247	25.0761	16.378	28.6154
Purine	2075.55	1398.43	2104.22	1525.33	2010.46	2719.84	683.558	1899.3	1323.3	943.485	1140.53	4241.53
PSICOSE	77.2162	14.7828	23.7401	157.581	75.7625	182.401	11.9635	15.0614	9.31305	13.6143	11.0558	19.2943
Chrysoeriol	76.7417	28.7385	51.9566	203.751	430.129	412.483	317.886	820.355	885.474	421.654	424.25	571.377
4-Vinylphenol	173.471	103.982	152.798	294.586	270.006	254.61	28.4648	50.7135	48.6792	52.025	39.8184	381.329
CYSTEINE	149.724	100.91	71.3361	135.387	164.063	242.415	4.72507	3.39753	9.91762	0.386229	2.43202	0.740421
4-Hydroxybenzaldehyde	261.177	455.294	1104.28	342.268	229.724	378.595	144.128	211.351	190.191	156.733	163.725	252.815
PYROGALLOL	4.99215	5.56639	4.99682	6.61097	5.59544	4.93355	21.8969	25.7398	27.0276	9.40342	17.2988	59.4483
Aconitic acid	2473.14	1724.12	1624.05	2036.28	1778.45	1680.6	283.7	587.548	677.751	121.826	496.095	705.227
4-Oxoproline	2825.38	3077.09	3870.66	1358.4	1836.36	1282.14	1811.62	3036.49	3344.36	790.411	2536.44	3712.59
Citraconic acid	1933.91	2133.05	1618.24	1280.31	1153.13	996.902	305.768	550.37	592.63	234.182	341.008	593.219
ITACONATE	183.721	178.764	161.952	108.094	116.322	114.524	49.4609	51.7227	49.1226	43.6774	42.0324	57.1677
Ketoleucine	113.499	233.198	197.654	353.851	299.05	374.1	15.9108	63.8802	44.7475	24.2131	14.523	329.471
N-Acetylalanine	347.073	405.441	364.1	288.42	251.85	224.87	95.0017	159.231	181.656	60.7857	104.907	74.2429
Leucine	1584.81	2372.11	1985.15	816.568	921.778	663.34	86.8543	317.477	178.8	226.943	243.238	452.865
Glutaric acid	134.832	205.64	142.564	144.238	204.171	305.734	33.5666	57.4895	73.6635	69.6961	60.2295	486.97
3-Ureidopropionic acid	2641.12	220.723	442.021	2785.49	3333.46	577.592	769.829	1196.87	677.321	364.048	568.411	362.987
2-ETHYL-2-HYDROXYBUTYRIC ACID	195.619	426.33	345.71	361.331	248.291	279.772	25.5499	21.3826	18.8315	17.4631	12.3052	129.597
2-Hydroxy-4-methylpentanoic acid	307.214	377.884	366.225	333.757	326.461	280.558	13.0896	17.0582	18.6508	10.9666	28.257	31.1533
6-Hydroxycaproic acid	478.066	591.959	525.693	558.734	520.299	406.13	22.0347	19.8091	30.3041	8.47023	12.8773	20.4276
Aspartic acid	1338.95	537.055	650.956	2035.36	2099.88	548.12	1913.4	1723.83	1265.81	860.012	804.195	1424.67
Malic acid	9203.32	6694.18	6116.5	8251.47	8914.99	3333.69	2995.84	7655.17	6439.38	8237.47	5928.78	5651.55
DEOXYRIBOSE	133.083	105.9	169.193	699.921	834.592	265.358	202.128	292.484	264.208	133.3	175.034	226.806
1-Hydroxybenzotriazole	29.6785	20.4791	27.2953	60.8002	35.3605	57.8848	3.2147	5.38903	7.80891	1.63137	1.72525	2.38878
Threonic acid	6658.87	7005.7	9091.67	10014.4	9820.4	9900.87	606.069	1057.99	908.275	932.285	1006.38	6314
PHENYLACETIC ACID	163.069	215.14	213.293	107.954	105.604	90.37	20.236	183.92	238.696	42.0876	172.866	232.578
ANTHRANILATE	43.0449	17.4164	25.3398	37.6169	32.592	26.0761	4.30268	3.8345	3.45579	5.36919	4.11199	6.25174
N-Hydroxybenzamide	81.3098	1.76437	12.5282	41.5636	35.5221	13.4011	10.2691	1.5236	1.12467	1.20867	9.89003	12.5577
4-HYDROXYBENZOATE	32.6155	94.4245	43.5278	27.2768	23.6476	17.4393	41.6985	36.2298	28.8587	41.1077	35.2333	79.4156
Salicylic acid	80.3239	112.585	123.745	82.8608	65.2116	58.4533	58.298	111.539	147.356	185.779	109.441	956.008
3-HYDROXYBENZOATE	73.35	27.4836	29.9585	45.0137	27.4125	23.7826	44.0063	92.6129	131.946	168.968	41.0213	479.066
3-HYDROXYBENZOIC ACID	113.079	181.9	182.455	90.449	140.558	106.05	10.7796	57.857	49.3856	15.3485	17.933	16.488
3-Hydroxypicolinic acid	131.438	74.4665	115.866	109.295	82.6598	65.3187	114.528	99.9055	127.939	145.436	89.2529	1053.29
4-Ethoxy-4-oxobut-2-enoic acid	3.40664	4.30795	6.06781	3.09971	3.43001	3.55473	3.8018	4.36244	3.7668	5.38814	3.28911	4.99048
CAPRYLIC ACID	92.3464	105.307	99.8441	51.6985	54.697	78.8839	87.8375	91.9628	55.5497	120.121	72.5217	140.948
4-Acetamidobutyric acid	89.9988	112.37	112.218	132.121	91.4039	111.133	4.23675	4.2095	17.658	19.507	17.561	1.86809
4-ACETAMIDOBUTANOATE	58.9888	97.6094	93.6453	65.4317	57.4612	101.356	17.5153	27.6935	36.2348	6.43263	15.4158	26.5207
2-Oxoglutaric acid	27267.4	12434.5	14614.2	17275.6	17744.4	9517.22	3351.02	7777.79	8406.82	2669.37	5430.46	5171.46
MONO-METHYL GLUTARATE	100.662	120.102	123.62	107.934	85.6882	91.1877	76.5113	69.701	55.1558	33.218	45.3827	101.449
3-Methylglutaric acid	140.548	491.818	374.868	119.465	440.828	184.169	93.3799	431.466	262.572	349.284	67.5126	143.795
Glutamine	5505.03	209.124	372.161	1400.62	1871.04	875.725	1054.28	1959.38	1595.93	1813.17	2312.34	1094.74
Glutamic acid	1908.83	1124.63	1577.53	2136.49	2021.31	1383.07	2177.03	3993.15	608.786	2002.57	2933.8	3375.41
CITRAMALATE	152.279	553.495	398.838	147.771	121.752	96.986	68.4864	189.987	147.935	76.1366	107.19	96.7442
3-Hydroxyglutaric acid	93.0899	513.272	376.862	66.1219	58.8999	77.9356	42.4768	107.293	64.1552	51.4784	40.8893	20.9043
Cinnamic acid	32.5673	43.9345	27.7157	16.1614	16.3013	14.266	8.28022	44.1991	22.2126	8.55338	16.9147	20.3704
TARTARIC ACID	273.4	30.4629	100.015	314.686	477.167	138.275	143.134	133.31	170.122	198.25	282.858	1035.61
Azelaate	5.16184	10.5585	16.2029	6.73269	3.65223	6.03972	9.88731	16.6927	12.8381	9.06737	5.37864	10.6577
Gluconic acid	13846.1	7189.16	9594.39	19021.5	19152.6	12065.2	7212.15	9936.83	9176.11	12259.5	7032.12	29478.6
RIBOSE	381.717	358.23	451.424	538.236	727.703	836.933	502.285	1113.68	983.823	634.891	553.108	920.461
2-Hydroxybenzothiazole	330.49	369.736	514.665	249.129	322.767	325.288	348.588	299.726	237.821	332.302	269.121	470.872
Vanillin	46.2427	55.4857	33.6995	16.3568	8.54521	16.9032	13.6049	6.82274	11.9803	9.58684	6.55681	144.945
3-Hydroxyanthranilic acid	14.3335	17.5783	16.8166	14.5123	15.0958	15.8726	22.5476	18.8662	21.9227	19.7074	15.8762	82.3536
Gentisic acid	7.53465	16.9794	13.5844	12.0974	10.1247	21.5022	68.1243	448.149	932.87	203.107	356.321	579.265
Gentisinic acid	1.79304	6.45461	9.46812	2.58622	6.90502	5.09394	8.25407	55.8104	97.9528	17.712	47.4103	10.9863
PYROCATECHUIC ACID	8.11776	16.815	11.9068	4.66724	10.03	5.74752	27.7419	50.0191	73.5374	34.9403	62.1685	26.4498
2,6-Dihydroxy-4-Methoxytoluene	5.02916	7.46951	8.21804	4.90356	5.96819	5.54011	36.5652	43.1043	64.9245	31.4498	50.9666	11.0704
4-Nitrocatechol	20.3149	28.0371	24.7605	32.8689	25.492	20.8738	10.0385	18.91	23.9325	13.8162	12.8169	16.6137
4-Chlorobenzoic acid	23.6649	26.0033	33.2746	18.8387	23.7639	21.7469	27.0332	20.4859	15.5822	29.2753	17.3068	30.0749
3-Indoleacetonitrile	12.7721	4.10329	22.4186	103.318	163.165	539.402	490.758	682.881	407.779	125.28	253.377	848.624
Pelargonate	52.7909	75.4629	95.0401	48.8038	51.7587	59.4742	63.5511	60.3042	48.97	74.7579	63.4829	85.4085
Allantoin	206.83	63.2399	145.548	202.264	102.364	69.5492	4120.77	6252.47	6644.22	3940.43	4758.92	7161.29
Perlargonic acid	22.5916	41.9213	57.4123	30.6976	33.5832	29.1258	30.936	33.9929	17.8535	29.6274	26.542	45.4888
NONANOATE	73.8345	148.446	103.038	57.4678	74.7106	47.9752	80.6192	63.1538	58.2074	78.7237	61.7437	107.866
2-METHYLBUTYRYLGLYCINE	175.073	87.058	94.6471	182.781	168.74	117.979	49.7335	76.5566	66.562	19.3127	48.1997	43.7481
2-OXOADIPATE	31.7665	29.9187	62.3406	24.4887	17.5549	26.5627	26.9685	35.3465	41.6468	19.7827	42.021	26.0393
3-Methyladipic acid	92.8006	196.098	187.001	72.7634	89.906	104.485	94.0384	104.191	112.377	142.586	71.9878	164.431
6-CARBOXYHEXANOATE	55.5474	67.9893	65.293	50.4694	48.2703	45.7818	12.4366	12.5335	10.4455	14.4274	11.1527	2.37291
2-Aminoadipic acid	147.637	147.159	166.002	112.243	125.932	111.65	40.0595	98.7026	84.7081	35.0207	39.7102	82.7454
4-Hydroxycoumarin	16.0453	18.3346	22.7748	16.1282	10.3172	18.1832	6.12345	2.73249	4.13237	4.21104	3.46423	12.4997
3-Hydroxy-3-methylglutaric acid	612.341	511.976	632.22	620.756	480.676	617.256	62.9588	87.3938	122.852	26.462	78.8494	206.532
N-ACETYLCYSTEINE	12.6732	0.422031	0.536519	10.2495	11.4588	7.31073	0.39327	0.328906	0.258772	0.386575	0.28853	0.489405
p-Coumaric acid	49.3728	7.92833	12.1758	78.8859	54.8415	31.9223	3.47422	8.19666	6.63277	22.8014	3.77896	9.86953
2-Hydroxycinnamic acid	879.672	477.524	663.307	2057.08	2011.44	782.379	254.988	382.857	420.644	438.049	373.526	3268.59
Phenylpyruvic acid	10.5966	7.42012	10.0974	3.5652	4.47306	8.2558	3.61885	10.4804	28.0533	6.31424	66.9184	6.39002
4-Coumaric acid	194.607	133.402	222.512	224.427	165.659	105.555	51.7757	62.9297	86.186	114.925	120.131	101.724
Phenylalanine	1234.87	2012.26	1430.76	680.517	826.331	689.098	398.037	1844.59	979.152	367.687	520.918	688.847
Phthalic acid	1022.33	4178	1637.49	1083.09	1211.82	740.503	1421.6	976.687	920.517	1297.37	661.481	2684.46
7-Methylxanthine	1245	736.247	976.119	836.984	974.641	1304.05	477.018	1449.51	786.734	549.958	813.91	2225.44
3-(3-Hydroxyphenyl)propionic acid	74.3956	52.3675	75.0897	58.1643	41.3006	232.8	3.59856	6.85714	5.88886	7.31187	5.81127	5.4658
Isopeonol	123.592	147.311	199.328	183.261	143.447	145.858	22.1814	21.1463	8.11135	20.5358	17.3051	73.8709
2-Mercaptobenzothiazole	2080.55	3365.06	3465.33	1985.84	2386.18	2248.2	2341.77	2159.37	1786.81	2851.85	1934.31	3243.82
Beta-Glycerophosphoric acid	105.857	60.7436	84.2427	724.677	877.763	195.936	266.092	375.876	389.421	168.497	359.272	366.257
P-Toluenesulfonic acid	62.1122	71.1389	55.6023	87.5157	23.1349	28.6791	75.3479	34.457	7.9687	78.8503	11.8649	11.9735
3-DEHYDROSHIKIMATE	16.3264	99.6379	151.084	24.4096	94.2226	18.3333	226.763	767.667	847.876	184.946	783.103	1014.29
1,4-Cyclohexanedicarboxylic acid	163.234	92.464	241.905	62.8481	166.573	77.7832	94.6222	71.8349	55.4695	82.7545	59.6055	113.691
FA 9:1	354.566	259.779	544.001	182.721	229.236	193.051	217.937	191.512	269.741	239.227	178.876	279.718
10-hydroxy capric acid	14.9171	39.2583	32.7	17.0097	13.8011	20.0943	21.2715	11.7751	5.44028	16.1079	48.529	20.2801
Decanoic acid	49.7946	84.8308	84.893	21.0095	20.6665	51.0424	61.1358	48.5431	43.626	60.4497	40.23	75.0856
N-ACETYLLEUCINE	476.36	363.448	328.445	422.376	530.783	317.657	82.9212	133.08	113.998	42.7393	60.6014	103.979
Shikimic Acid	256.156	167.018	213.428	226.029	608.423	223.213	205.396	283.253	366.513	221.65	270.468	248.405
Suberic acid	519.749	991.49	1148.94	483.851	599.559	590.267	522.865	495.412	384.786	558.026	441.546	732.483
FA 9:0	49.8967	98.0143	85.4195	38.2345	41.9353	47.7357	53.1675	62.7013	67.8694	42.6323	74.624	109.415
TRICARBALLYLIC ACID	15.3056	100.82	50.0925	48.3304	23.3294	13.5749	87.3669	180.716	144.057	119.688	66.2579	266.381
2-ISOPROPYLMALIC ACID	28.8737	27.0209	34.2141	54.511	45.4741	19.9778	10.2888	36.0878	35.1231	22.075	47.8469	32.7159
4-Methoxycinnamic acid	2458.54	2150.66	1575.09	14679.5	9982.26	5473.21	45.8292	85.6875	509.196	169.876	71.9893	379.942
Nicotinoylglycine	8.36134	37.8885	22.1567	5.8159	2.89992	1.58297	1.56335	8.88938	4.71353	1.92697	3.78905	2.88921
TAGATOSE	160.926	10.8057	16.6377	212.123	119.348	140.212	8.52923	6.29677	6.43746	10.3322	6.67847	11.185
Theophylline	1007.07	698.593	1097.95	1370.48	1715.58	2399.51	417.879	655.831	904.196	611.196	193.724	4157.57
Propylparaben	4.06502	3.51045	6.77155	6.17737	5.56364	4.87285	4.63557	5.31925	2.68162	5.40612	6.00035	27.0076
2-tert-Butyl-4-methoxyphenol	85.0136	92.5247	120.055	65.9823	82.8359	71.9536	87.3592	70.7044	66.9009	86.4161	60.735	119.048
Tyrosine	1010.73	1170.43	987.579	671.731	652.627	643.439	239.027	614.779	514.384	335.491	443.549	491.294
3-(4-HYDROXYPHENYL)LACTATE	141.951	192.395	187.7	109.404	88.1167	84.243	13.8658	18.0507	24.021	8.48018	13.3283	190.442
MANNITOL	295.535	643.397	709.716	541.852	218.438	1088.58	564.287	794.865	2034.8	739.307	784.414	800.378
4-Pyridoxate	33.6633	58.7279	38.8622	37.4486	33.528	38.0844	3.79484	8.23373	10.0719	1.95298	6.57208	74.8981
Mandelic Acid, Methyl Ester	75.6587	61.1004	92.5659	61.0531	45.9684	242.502	8.80407	11.8942	9.03064	12.4973	9.71565	13.0416
2-PHOSPHOGLYCERATE	95.5172	24.0622	47.3101	303.84	442.644	64.2813	25.7868	21.9261	17.3949	18.0825	23.4831	17.6605
Gabapentin Related Compound E	7.16271	110.87	29.8809	10.9324	6.8608	71.3178	7.28475	9.53803	46.6605	12.7947	4.89911	83.4474
3-(2-amino-2-oxoethyl)-5-methyl-hexanoic acid	99.2182	126.788	116.517	58.9556	21.2095	72.9241	109.358	89.3547	65.7614	27.996	59.3877	110.076
Azelaic acid	1168.51	2680.24	2255.91	1008.17	1047.25	1196.11	1029.72	1240.87	1246.78	1276.16	1004.56	1961.88
N-Alpha-acetyllysine	38.8633	56.7788	58.4583	18.199	19.064	19.462	1.46995	4.14844	3.67911	2.26143	2.31171	20.033
10-Hydroxydecanoic acid	53.0022	60.8736	65.7538	38.0968	47.9067	46.1785	54.1192	42.4093	34.593	47.7392	33.0688	65.6096
6,8-Dimethyl-4-hydroxycoumarin	1.11573	0.808011	2.00818	3.10763	1.01155	1.51371	12.1329	6.58803	5.152	100.635	51.664	1.92819
Citric acid	27038.1	12197.1	14405.9	17014.3	17558.4	9559.18	3371.62	7389.1	7586.58	2385.91	4798.31	4499.13
Quinic acid	7587.01	7236.25	1296.66	1196.48	14100.6	997.359	1215.35	2546.67	2705.77	2173.72	1945.38	2157.92
1,3,4,5-tetrahydroxycyclohexane-1-carboxylic acid	56.4526	79.3187	91.1601	73.6673	46.8437	80.419	19.3638	19.8641	28.9972	17.4991	18.152	32.3255
Actrarit	2.54027	4.21555	4.94071	3.16787	4.68116	4.23007	6.99615	15.8731	18.1027	10.6428	15.2363	30.2457
2-METHYLHIPPURIC ACID	16.8807	25.4854	26.7366	12.3665	14.0967	7.72144	9.78416	25.6359	16.3268	9.04646	9.40126	4.66695
Ferulic acid	194.583	102.27	108.312	397.69	295.539	171.844	36.4915	67.7249	93.4772	35.4067	56.2301	114.317
FERULATE	146.1	17.9531	105.772	233.881	123.251	201.367	22.7015	24.6605	30.5715	7.67066	11.4826	6.63357
Metameconine	4.05855	3.68899	7.39979	14.5049	8.00167	6.53921	2.11097	3.08696	3.20862	12.4106	9.70028	18.041
Butylparaben	65.2414	70.1361	94.1142	49.2295	61.1168	62.5875	64.04	59.2174	46.6842	72.9125	54.6463	79.9629
Acridone	31.7658	45.87	88.9905	1.14975	2.41421	3.71657	2.70673	11.9447	34.7852	1.2827	1.91769	1.22489
3',5'-Dimethoxy-4'-hydroxyacetophenone	212.313	311.631	247.816	212.645	209.326	233.553	1.77025	5.12485	11.2419	4.85108	7.1965	33.3832
Methyl 2,4-dihydroxy-3,6-dimethylbenzoate	35.1575	32.5863	65.4623	84.1398	53.7449	83.6745	3.96324	0.93874	3.36009	7.21863	1.24389	26.5577
SYRINGIC ACID	49.8419	65.4566	81.3274	42.3917	40.2883	43.0824	120.487	269.17	354.024	156.007	279.468	309.215
Harmalol	200.81	539.304	321.088	45.0326	19.4554	273.539	8.46596	88.1588	140.503	6.10611	76.6295	8.82307
Dodecanoic acid	50.9234	56.9761	84.7664	41.5213	57.2955	46.0327	46.3073	40.9333	35.066	52.4439	35.1227	75.1848
Sebacic acid	150.685	227.387	261.256	149.192	158.939	171.603	154.397	186.244	149.208	159.684	125.299	244.057
ACETYL-CARNITINE	53.8095	10.429	47.5998	56.7466	92.4132	37.8044	3.56126	12.1348	7.18105	7.07682	4.77082	3.26588
N6-(DELTA2-ISOPENTENYL)-ADENINE	32.6002	162.514	122.358	86.2639	75.684	48.6906	18.6047	45.1694	34.7664	26.6101	31.9039	48.0912
Tryptophan	641.249	606.754	457.188	473.445	404.525	419.922	443.315	1688.98	1035.94	298.204	285.806	295.484
LIPOAMIDE	55.2745	67.6027	90.4603	124.677	134.052	82.7969	33.151	40.9785	31.768	45.5521	23.9108	43.5519
2-METHYLCITRATE	19.017	20.3491	19.37	82.5587	58.5688	13.1035	13.0834	28.1009	27.7933	22.6364	26.0771	26.2799
Lipoic acid	65.9469	37.5174	40.1721	21.7736	27.0827	36.5067	1.94762	6.04375	8.23613	12.2618	10.9333	14.3196
3-Trifluoromethyl-4-nitrophenol	8.67652	14.1255	7.42477	8.73593	8.38775	12.2564	7.27957	71.7037	82.39	11.2554	81.9844	14.0154
kynurenine	69.5	5.13207	7.23812	73.2058	38.7874	114.621	3.31917	2.54758	5.04187	1.29407	3.75126	7.13045
2,4-diacetylphloroglucinol	1345.44	1850.8	1988.09	1045.25	1351.5	1342.18	1407.7	1280.43	1068.66	1550.65	1240.02	2045.82
Dihydrojasmonic Acid	26.9386	29.34	39.5203	22.6942	22.8123	22.5684	43.9402	24.8718	28.3346	25.0559	19.197	28.1407
2-Benzothiazolesulfonic acid	213.338	257.877	316.944	166.326	208.251	199.218	187.369	162.232	137.983	249.264	163.041	272.6
6-Aminopenicillanic acid	0.938869	2.90158	0.634954	11.0628	7.07583	0.381895	0.471493	6.61727	3.63662	0.460173	1.31287	10.0815
HYDROXYDODECANOIC ACID	42.0348	43.5953	56.0536	43.1339	67.2895	39.9396	32.4912	32.4539	27.2893	40.2394	26.8366	46.8312
4,4`-Thiodiphenol	17.0542	205.21	223.443	21.6386	86.4678	22.4321	233.162	805.486	882.436	190.458	816.43	1040.88
Hydroxysebacic acid	25.0796	47.7705	51.0739	27.8765	25.4213	25.1585	12.6187	21.8194	15.6301	13.6158	10.2159	54.2834
Pantothenic acid	140.66	126.847	196.444	146.545	98.0833	139.691	393.702	883.783	1025.14	487.412	594.839	628.708
Diethyl phthalic acid	128.576	127.53	182.717	103.412	124.618	124.244	134.925	100.933	97.1565	140.559	108.498	185.392
Hexylparaben	56.7664	65.7106	78.5486	41.5612	54.7057	46.891	62.7515	56.31	38.7991	65.3132	43.0899	82.9778
3-(8-hydroxyoctyl)phenol	38.7479	40.358	64.8105	34.2054	37.932	38.882	45.3049	36.9981	35.3475	47.4559	44.7807	55.9883
FA 13:3	11.3842	11.8905	24.0811	13.2938	16.8094	28.7552	13.6009	13.5004	25.1869	18.3946	19.2185	15.7914
Porphobilinogen	105.221	138.215	93.8984	44.1094	76.2658	41.4319	8.54543	14.2906	17.1156	9.64933	15.5238	36.3173
12-hydroxyjasmonic acid	7.4301	7.84246	12.9128	4.83029	6.69883	11.853	6.08383	42.5057	43.391	7.84564	19.8063	10.9179
Proline-hydroxyproline	102.476	442.596	341.949	86.7183	72.9344	145.721	61.8126	94.6964	61.5744	67.8907	37.4779	68.7459
Myristic Acid	10.0357	12.538	11.5844	12.0884	12.1085	14.4515	14.7266	10.2663	10.2273	12.9746	9.66629	15.2062
2-(6-hydroxyhexyl)-3-methylidenebutanedioic acid	7.66218	10.1869	10.1424	4.0514	3.1172	7.6629	8.95156	24.6631	14.7704	11.7264	6.20411	11.2504
Dodecanedioic acid	51.5985	70.5742	87.7218	76.7399	93.8619	65.2602	55.3684	58.951	56.8216	59.4653	44.6538	65.4638
4-Acetamidophenol sulfate	226.211	298.813	277.489	145.061	140.705	144.852	29.3157	57.4111	50.5721	22.9688	36.5483	56.3237
N-Fructosyl pyroglutamate	288.096	71.695	107.043	138.045	243.466	98.2187	32.7025	114.723	150.475	40.9552	91.0082	51.0022
O-Succinyl-L-homoserine	221.698	162.355	169.503	200.554	229.579	106.239	88.43	142.51	139.084	73.7172	88.8086	146.935
5-Hydroxyflavone	515.207	140.858	211.511	413.402	410.217	447.615	336.365	598.061	517.592	361.042	536.267	958.282
SINAPIC ACID METHYL ETHER	120.105	65.5909	86.9508	111.502	65.172	57.717	37.175	41.9906	64.7696	45.0812	45.2071	13.1878
7,8-dimethylalloxazine (lumichrome)	112.88	227.864	185.867	120.997	98.6377	141.498	8.07515	8.71562	9.00263	11.852	6.04478	33.3415
THYMIDINE	91.0363	148.47	123.125	68.3145	67.2934	57.3038	4.64392	13.1652	15.1921	8.79832	13.4392	43.8697
2-octylpent-2-enedioic acid	40.2111	51.7064	58.7787	31.0687	40.6354	35.0246	36.0836	33.273	27.1629	37.9336	28.0962	51.4948
Raspberry ketone sulfate	6.08451	15.4483	14.2141	2.02548	2.66575	4.30934	6.68266	12.2659	9.21318	9.89919	7.31853	24.0638
Uridine	293.168	151.502	169.222	125.52	152.348	188.215	108.906	227.823	180.818	171.746	173.342	886.191
Isoleucylisoleucine	8.89044	19.7303	31.093	13.4384	15.2298	22.2925	1.99524	4.33281	3.10464	1.76667	3.71614	38.3005
beta-Hydroxymyristic acid	17.5849	22.63	31.2633	27.2979	36.8979	26.3297	19.0531	20.737	15.449	26.3904	15.8356	23.3177
N-Acetyltryptophan	525.555	240.444	259.328	821.524	477.518	750.39	147.028	255.027	190.14	81.6431	154.196	195.485
Indole-3-acetylalanine	52.0079	8.86925	1.43599	25.3207	15.043	37.0453	0.945247	7.02114	9.67417	0.485499	4.21394	0.778501
FA 16:4	78.1743	56.1428	77.7282	433.569	539.92	188.408	143.865	326.656	103.501	161.033	136.162	13.6269
FA 16:3	68.9722	55.1354	92.0495	79.7737	100.184	120.415	128.379	463.876	335.645	137.141	265.513	21.3023
Phenylacetylaspartic acid	50.7585	29.6769	94.1326	51.7302	36.84	81.4594	137.274	115.133	119.547	52.2767	109.37	261.452
2,6-Di-tert-butyl-4-nitrophenol	198.182	201.036	257.463	113.917	160.805	146.529	150.249	140.182	111.284	155.228	105.513	219.206
Sedoheptulose 7-phosphate	61.6711	56.0413	72.2281	148.811	152.82	157.872	43.1614	78.3831	76.9657	16.448	77.2166	137.076
FA 16:2	343.361	106.753	125.836	372.31	260.257	177.333	73.8789	97.3836	227.986	100.99	81.8155	31.3377
Phomalone	1.82432	2.71763	2.34485	1.35363	0.783533	1.52357	2.35696	8.16014	85.1284	3.00995	2.98945	4.84606
(2R,3S)-Piscidic acid	179.829	179.494	231.492	213.572	127.368	142.982	3.95738	3.82166	1.23842	2.90066	2.21659	4.31023
Glucose 1-phosphate	102.728	118.571	152.584	127.472	92.2603	68.9232	2.657	2.50631	1.9225	2.68898	2.18114	3.5322
Glucose 6-phosphate	344.234	12.6938	79.7769	802.956	966.855	705.838	350.779	274.552	358.609	807.518	742.661	189.724
cyclo(tyrosyl-prolyl)	30.3254	19.1449	20.1991	22.9283	7.09861	71.5614	2.82649	11.1947	50.9976	0.556544	26.4046	0.751741
Glutamylleucine	113.137	196.503	133.648	117.714	94.871	108.199	31.1657	161.663	152.522	18.7924	33.2988	24.8348
HOMOVANILLIC ACID SULFATE	9.62366	23.1781	20.9705	13.3099	10.7875	5.28959	12.9839	37.8159	42.977	24.491	23.9497	37.5074
9-(2,3-dihydroxypropoxy)-9-oxononanoic acid	119.314	209.771	209.468	108.104	112.283	129.267	115.326	124.255	104.844	115.465	92.3273	102.69
Uridine 5'-monophosphate	104.618	80.6745	99.8937	115.912	100.986	106.468	78.4438	126.117	83.8342	181.847	116.737	29.5409
2-Hydroxy-2-methyl-3-buten-1-yl betaglucopyranoside	9.23178	12.2129	14.7795	7.04624	9.80289	8.59836	203.238	247.269	407.015	116.418	371.939	105.734
12(S)-HETE	36.8015	56.1219	65.4414	179.148	246.23	156.684	74.5202	218.476	398.728	145.831	131.876	31.4543
Apomorphine	0.32758	0.401848	1.41077	0.294038	0.326217	0.29947	2.66234	1.74781	69.6204	2.99706	0.292897	2.16389
Inosine	606.747	963.274	1222.75	430.717	385.064	621.576	999.548	3852.02	3446.27	1072.77	2257.34	5176.12
Ctrinin hydrate	461.531	253.943	305.655	495.994	346.27	516.764	13.803	32.0019	43.4053	27.4954	33.2989	21.5519
N-Dodecanoyl-N-methylglycine	3.28179	3.69707	3.92789	3.10501	4.13119	4.61357	7.58369	103.74	4.12527	3.53458	3.36541	7.10528
Naringenin	1.27691	0.497315	0.528151	0.422491	0.570243	0.445131	1.5228	0.349211	303.165	0.354076	0.495061	2.44656
Arbutin	508.883	25.0343	47.3531	369.656	203.357	176.246	85.3201	230.742	283.18	143.458	246.845	41.4946
16-Hydroxyhexadecanoic acid	66.1234	92.4049	62.2343	40.7544	37.2184	47.3069	33.612	27.8213	26.1233	17.8482	28.2356	16.8548
Linolenic Acid	80.6644	13.5699	12.6751	100.871	118.359	146.164	122.041	243.476	261.928	151.881	156.857	30.1987
13,14-dihydro-15-keto-tetranor Prostaglandin D2	2.56975	4.64864	8.53758	62.4022	75.62	8.19587	15.608	9.4796	24.4908	16.4034	1.19361	14.4443
Linoleic Acid	31.0039	3.14451	5.46418	12.9668	24.7589	24.9828	27.0433	29.6175	42.4533	24.5268	26.4864	16.126
Feruloyl Lactate	151.912	207.988	203.185	167.285	126.853	180.073	5.11662	8.56158	10.0304	5.80549	8.78982	8.44773
GUANOSINE	150.232	66.7136	66.3767	78.9618	100.699	49.1336	33.3768	63.8448	88.8365	77.0355	76.4281	68.1044
P-CRESOL GLUCURONIDE	114.959	8.44384	11.94	37.0363	16.1049	16.6571	67.7752	209.626	275.924	121.219	280.359	14.3483
16-Heptadecyne-1,2,4-triol	0.45823	0.385581	12.2592	0.367673	0.44719	0.757508	0.367565	0.329951	0.287177	0.488365	1.47266	0.897265
Stearic acid	648.881	945.743	719.725	558.715	860.249	1265.79	694.78	694.288	497.49	808.861	1028.04	908.267
Dihydrobenzoic acid pentose	3.93628	6.74811	6.30173	3.0044	4.17979	3.6662	70.0489	181.427	193.512	155.478	146.826	35.9511
Epicatechin	474.595	587.766	1253.93	435.056	569.147	993.591	1174.06	3909.37	3950.57	1080.79	1337.73	2722.66
3,8,9-trihydroxy-10-propyl-3,4,5,8,9,10-hexahydro-2H-oxecin-2-one	4.51303	3.66979	2.85794	5.49015	3.23173	5.19478	83.2008	277.642	355.707	165.899	280.757	177.832
12-OPDA	28.6897	18.3312	14.1827	671.89	191.598	62.5168	92.1077	64.1618	166.985	92.5039	56.8478	31.4199
N-Fructosyl isoleucine	229.353	180.243	222.847	207.721	347.753	142.718	8.25473	28.863	22.9185	12.3334	9.7848	2.05751
ASPARTAME	47.2908	98.92	70.8436	46.3469	44.0748	44.8521	19.7163	68.8352	63.0493	16.3716	25.9568	20.8817
Glutamylphenylalanine	5.43743	1.72652	2.93345	7.92378	3.70601	5.88492	171.867	50.6325	94.7078	61.2145	104.618	56.9945
13S-HOTrE	223.638	98.8962	89.6244	649.814	557.689	263.926	107.281	267.613	692.147	191.128	192.764	53.2513
2-Methylbutyl betaglucopyranoside	0.686674	0.730872	1.03311	3.66784	0.996899	0.613688	216.099	125.132	232.461	72.4283	208.198	79.4243
7,13-dihydroxy-4,8,12-trimethyltetradeca-2,4,8-trienoic acid	1.22937	1.12487	1.67155	0.452897	0.353216	0.777585	5.74693	26.1346	70.4503	9.462	5.34315	1.1879
12(13)-DiHOME	72.2301	50.0532	39.1937	46.0783	53.6819	74.4242	51.0103	32.2199	33.6919	54.6439	23.3889	10.1951
picein	113.018	101.626	65.4594	63.6862	51.3044	44.3043	33.7093	35.8967	50.988	21.8305	39.1474	7.65682
PSEUDO-ANISATIN	257.467	988.535	650.973	138.569	223.445	254.932	510.922	499.295	499.89	197.419	1469.37	766.231
15-keto-13,14-dihydroprostaglandin E2	1.20549	2.35682	3.07492	2.19408	1.74089	3.02698	2.13341	5.34109	18.5613	4.62893	4.32587	15.7894
Nephrosteranic acid	0.552311	1.53126	1.43359	2.60049	1.70555	0.638831	4.95179	15.0844	40.0468	6.53814	1.64577	2.68732
12-Hydroxyoctadecanoic acid	58.3351	165.895	69.8972	19.9397	50.4663	13.8931	44.1507	3.19563	1.5641	3.08816	0.595884	1.63872
2-(3-hydroxy-5-methoxyphenoxy)-6-(hydroxymethyl)oxane-3,4,5-triol	527.272	23.4237	58.9152	718.983	394.972	478.248	122.425	499.621	638.542	154.421	441.885	40.3992
Eicosapentaenoic acid	93.5404	20.4156	39.4994	22.7475	34.3813	126.153	55.1243	58.6282	55.8655	16.2397	17.2287	4.50473
Indole-3-acetylglutamic acid	44.6506	31.0528	21.8098	48.0257	33.5752	85.5238	1.43553	9.13732	18.1482	0.842467	15.4443	1.30004
Sulfo jasmonate	26.2533	40.284	46.1627	53.5906	35.1145	46.9834	28.5593	99.2685	94.6506	49.6044	107.151	79.6155
Propentofylline	461.926	105.309	38.9477	11.5335	19.8019	9.53785	6.69649	11.1499	14.2775	9.52032	46.3503	16.4158
FA 18:5	15.0499	15.1543	14.4272	149.16	79.9932	163.808	11.0912	25.5971	45.5101	13.5224	21.6959	19.7341
Dihydrocapsaicin	1.19513	7.60853	4.11806	4.20792	4.13159	53.2803	84.3703	138.354	102.607	82.5993	41.923	5.64369
dUMP	16.9812	132.376	201.899	16.1914	13.5398	34.3312	35.0956	26.5925	10.0603	49.2473	6.12797	17.7063
FA 18:4	24.7441	26.8905	36.6358	218.228	154.17	194.238	19.0402	21.0738	16.9286	18.2836	8.97432	27.3318
N-ACETYLNEURAMINATE	178.489	67.6359	81.0496	290.659	352.355	200.522	48.8261	90.5749	119.994	60.2769	70.5226	134.994
Adenosine 5'-monophosphate	43.7171	29.4751	38.6506	47.8617	48.0556	43.9672	29.6219	46.7133	38.2746	49.1908	43.175	9.44636
Mestranol	28.805	23.8377	54.3232	23.608	29.2589	20.8921	52.4803	22.0682	20.3349	36.8409	16.7213	31.6245
FA 18:3	110.244	31.5531	49.0709	402.789	276.7	92.2895	71.4508	125.097	263.816	123.306	73.9525	62.1394
9-HpODE	235.705	104.88	95.7252	612.827	564.014	263.809	101.995	152.661	711.196	184.541	196.042	56.2767
Nuarimol	38.1048	50.5739	61.0835	40.655	24.2788	23.3663	315.896	712.728	948.1	400.279	781.814	657.672
15-Deoxy-PGJ2	149.733	70.7373	60.4136	192.146	31.3488	529.089	2.28021	1.33994	2.17098	0.726871	0.65013	7.27475
13,14-dihydro-15-keto Prostaglandin A2	31.0439	116.614	31.7102	32.923	21.9404	63.9625	9.4459	6.33292	6.8113	8.50798	4.15928	6.26992
Prostaglandin A1	58.723	17.3565	6.98171	70.3733	80.481	114.691	27.7229	22.4753	56.1527	21.613	26.5527	165.246
Leukotriene B4	23.6037	21.9945	29.0993	23.4199	18.1124	27.394	1.46789	1.32908	11.8639	9.15394	4.86532	10.6225
barceloneic acid A	72.4192	28.6706	37.1065	4.52476	3.74609	7.99	1.29624	1.55347	3.07295	4.50171	5.51377	0.529771
Mycophenolic acid	117.119	35.7994	45.2534	201.651	118.06	139.244	137.528	597.677	635.868	279.879	814.015	355.304
11,12-Epoxyeicosatrienoic acid	21.9468	7.34915	5.48788	37.0227	44.7175	24.2222	7.10086	17.2184	37.1317	4.43696	13.0323	5.42244
11-HETE	22.3196	18.0968	12.2387	22.092	39.7779	55.018	10.1958	21.2024	30.539	4.00555	9.76307	5.16392
Pulvinic acid dilactone	71.5757	209.164	175.967	147.342	109.641	74.0395	2.24922	5.78737	6.59167	3.37816	5.37794	14.1183
Indole-3-acetylphenylalanine	705.791	370.232	795.204	527.175	451.418	1433.34	2.09343	4.13228	45.9335	0.814601	2.07582	0.943747
Dihydropertusaric	7.87124	38.1139	6.61814	13.2712	10.585	12.2107	1.23699	0.451904	0.442849	0.577614	0.525232	0.643667
Uridine monophosphate (UMP)	460.03	99.4492	153.867	615.825	661.008	371.632	419.308	589.433	493.047	1215.6	650.991	18.2417
Lichesterinic acid	57.768	18.4729	26.5707	970.869	335.286	8.95877	126.549	45.7596	97.3294	92.5381	6.21417	39.2227
Protolichesterinic acid	39.2893	42.6707	53.3058	33.8342	40.9862	37.8475	38.8664	32.2795	28.0569	42.4754	28.5307	53.7538
Coumaroyl Hexoside	112.946	8.89235	6.98614	52.8919	18.8791	49.8592	33.1838	54.6395	70.1383	69.7189	72.1182	19.1284
2-Dodecylbenzenesulfonic acid	294.06	209.952	175.949	234.28	535.223	633.621	21903.1	937.475	7738.02	8046.93	6322.06	258.433
2,3-dinor-8-iso Prostaglandin F2	56.8464	1.48682	2.80896	12.1258	16.5861	12.6938	78.2023	36.4979	63.5073	85.9485	70.2728	40.0762
Avocadyne 1-acetate	0.920834	1.53092	2.47801	5.74252	5.1186	2.86532	13.0017	44.2624	101.069	18.0562	9.94966	0.925472
Nephromopsic acid	57.6624	39.3662	49.4227	65.8731	61.205	47.0566	1.17744	3.15497	7.68443	3.49994	2.69859	2.14324
Maltose	9435.09	167.276	699.975	11828.9	11435.8	13499.5	3441.05	2572.78	2667.63	8431.97	4258.63	974.284
9,12,13-trihydroxyoctadeca-10,15-dienoic acid	488.758	304.575	345.268	734.1	631.368	460.913	151.406	383.006	798.743	207.52	262.286	665.917
FA 18:2	59.3128	146.48	97.814	78.6728	75.6126	133.918	27.1635	58.092	109.075	24.4591	37.6761	82.5075
4,4'-Sulfonylbis[2-(prop-2-en-1-yl)phenol]	30.813	1.23704	6.06795	32.61	23.7259	26.7105	20.9289	44.2703	51.6878	25.0668	22.0222	19.4449
Phenylacetic acid	13.465	16.2648	12.8252	12.1351	10.7996	20.6683	10.0946	21.9769	27.3701	24.1426	30.3779	89.5747
3',4'-Dimethoxy-7-hydroxyflavone	52.2114	73.9465	106.207	48.2891	42.4668	50.9233	0.891331	2.48037	2.51852	1.86452	2.11494	5.10574
9,12,13-trihydroxyoctadec-15-enoic acid	35.6595	26.9001	85.6811	223.201	259.952	84.9249	10.3497	18.1443	31.5093	13.0806	23.484	43.8244
Oleic acid	19.5604	30.8011	85.6811	16.8916	19.8235	16.1851	5.02679	28.9444	40.5713	5.82523	3.9561	20.2858
5,8,11-trihydroxyoctadec-9-enoic acid	2302.46	2094.54	2063.16	1411.97	1428.75	1472.39	259.701	413.643	778.205	350.347	385.127	1058
Gallic acid hexoside	34.2265	0.768196	2.32574	37.3951	27.7583	35.7317	0.588259	0.507921	0.413186	0.560603	0.446885	0.711557
Gibberellin A4	43.9435	330.126	70.7693	59.513	37.8878	95.3167	0.461715	0.387739	0.438805	0.48389	0.31033	2.40153
19-hydroxy Prostaglandin A2	112.642	582.653	188.915	107.201	69.4784	306.204	3.15104	0.455881	9.65908	7.7678	9.92598	1.66281
Methoxyhaemoventosine	271.016	7.30748	43.4793	611.442	591.462	391.374	352.561	389.047	560.581	227.031	282.479	665.879
Difucol Hexamethyl Ether	128.67	175.925	208.183	238.538	269.996	160.759	179.858	191.051	132.045	222.469	89.6999	281.905
Estriol	157.494	792.771	119.044	229.515	124.712	169.375	0.932077	0.446899	4.51043	0.423579	0.375234	3.8977
5(S)-HPETE	22.4063	7.06089	3.93588	15.3311	36.0843	26.182	3.90151	7.92292	17.742	1.86825	1.83535	2.8062
15-keto Prostaglandin A1	5.10859	10.3687	8.15792	13.4067	25.2496	7.03996	7.66797	2.66986	3.42315	1.20214	6.38807	5.88309
Prostaglandin K1	2.13117	15.0534	6.06295	3.36457	1.33949	4.77998	0.62936	0.713319	1.74792	0.505282	1.59747	4.69692
20-Hydroxy-leukotriene B4	38.3946	75.4007	50.8045	54.5913	36.4495	57.1564	35.7418	22.1653	24.6253	36.2297	25.1975	49.5654
Coumaroyl quinic acid	50.6385	67.0444	80.6841	57.0025	34.0425	9.8516	0.362714	0.828856	1.12075	0.364905	0.864646	1.39776
4,4-Dimethyl-2-oxotetrahydro-3-furanyl betaglucopyranoside	87.3098	6.59941	11.8249	131.471	129.535	117.918	741.72	1253.86	1175.08	513.216	867.361	284.259
guaiaconic acid	361.181	294.655	466.964	344.611	305.294	353.235	2.44978	5.48128	8.38113	4.08009	3.7141	40.631
Canrenone	238.237	40.4759	50.945	158.031	279.486	923.498	568.198	249.715	428.474	287.007	208.422	606.436
FAHFA 20:1	11.5307	90.372	15.1345	21.1994	15.4863	22.6697	0.677038	0.588312	0.493226	0.649331	0.503581	0.810934
1-O-Caffeoylglucose	207.68	59.6607	77.2917	85.1275	78.2095	88.3242	4.23615	0.837135	1.45473	0.770461	0.62495	1.16004
Trehalose	50462.5	4056.78	8207.03	39070.4	32103.7	49517.6	15433.2	21264.1	27902.2	37312.8	28321.1	2627.14
9-phenyl-1-(2,4,6-trihydroxyphenyl)nonan-1-one	20.2891	50.4504	24.9895	73.4008	49.9489	22.4097	88.575	24.3824	14.034	30.141	11.3603	25.0378
9(10)-EpOME	2.57393	0.494317	2.48879	19.0722	10.3213	5.65875	14.4092	45.6079	192.817	34.3331	11.8579	43.3846
3-[3-(betaGlucopyranosyloxy)-2-hydroxyphenyl]propanoic acid	13.4356	5.9179	6.30078	16.9222	18.1604	17.3112	104.667	383.993	527.531	195.216	465.515	21.2984
2-Hydroxy-1-(4-methoxyphenyl)propyl hexopyranoside	70.9549	291.044	269.966	95.4271	63.8382	155.313	264.867	174.497	170.556	112.996	475.076	121.947
2,3-dinor Prostaglandin E1	33.0803	33.2441	29.3482	22.7652	24.4078	27.7107	32.7358	72.8917	155.994	38.4248	63.1908	63.5453
3(2'-Chlorophenyl)-7-hydroxy-4-phenylcoumarin	21.1661	46.1489	47.3908	32.3892	25.729	19.8817	0.524313	1.38256	2.33891	0.446778	0.522293	0.921758
Methoxybenzenediol	438.812	15.151	51.5477	604.856	330.228	399.096	102.083	412.075	527.944	121.238	362.637	27.7313
11-keto Testosterone (CRM)	77.9693	518.639	193.714	95.0127	47.9876	466.949	2.88338	1.0246	10.1288	0.467927	10.8545	1.88123
Prodiamine	3.82372	1.39214	1.69939	4.32342	2.98993	3.59362	61.2691	126.857	128.023	64.8872	94.3508	116.02
Resolvin E1	5.31415	100.901	52.4541	5.99865	3.71721	20.258	1.25634	2.62983	3.19824	1.0754	3.62437	1.96217
Prostaglandin F3	63.2525	95.6895	91.6487	33.3512	33.6519	10.399	59.717	167.202	218.883	23.2015	58.5862	65.2635
FAHFA 21:2	115.09	156.825	138.66	88.9128	143.007	161.111	61.6074	87.075	49.5146	116.241	116.129	172.173
Pentoxazone	2.22162	8.81961	7.40572	12.3235	13.8004	48.111	7.91332	42.5974	53.7115	5.0128	59.7521	85.7085
Chlorogenic acid	8.8302	3.4126	2.47672	1.2609	113.901	3.29996	0.644859	0.553475	1.36954	0.636178	0.626249	0.783067
Feruloyl Hexoside	178.352	7.61414	11.7015	55.7691	32.6403	100.558	38.0346	103.911	141.238	135.889	94.9889	29.7186
1,4-bis(4-hydroxy-3-methoxyphenyl)-2,3-dimethylbut-2-ene-1,4-dione	83.6019	262.769	231.733	181.574	102.989	405.903	1.50258	1.22731	2.20207	1.64641	0.553262	106.189
Ethyl benzoate	47.9833	63.1322	72.2611	34.1284	45.1322	41.755	162.742	44.1127	37.9686	49.2264	38.4843	129.376
Lactobionic Acid	56.2528	2.45483	16.9339	541.126	706.167	91.1659	44.8546	42.4411	44.4726	41.8741	66.0185	506.888
sweroside	14.7117	8.28079	16.9665	11.2716	6.12807	5.55384	85.2732	165.467	279.29	128.654	195.391	36.2336
3-[3-(betaGlucopyranosyloxy)-2-methoxyphenyl]propanoic acid	205.158	6.27183	8.39405	261.955	151.054	175.192	2.28303	5.91964	6.62574	4.3824	5.40026	4.14186
12-HYDROXY-5-DEOXYDEHYDROMUNDUSERONE	32.5489	51.4507	55.1897	35.3005	37.0019	32.6179	0.917894	1.05508	0.641003	0.911825	22.3853	10.3319
Lariciresinol	308.106	261.162	460.64	200.74	207.41	218.746	0.722257	0.614682	1.16762	0.732207	0.656252	11.2307
Aldosterone	1.46599	0.698789	0.760995	67.4313	18.4706	3.18957	8.4672	3.27668	1.31837	10.9202	0.533576	1.14557
Chiodectonic acid	3.72451	4.57104	5.60439	2.50471	11.1508	3.8094	70.4707	280.263	289.653	36.4682	138.208	516.522
Dehydroepiandrosterone sulfate	5.09387	3.18244	2.60368	6.43807	4.08912	3.47139	1904.56	969.112	2113.36	396.365	1354.06	133.444
11-dehydro Thromboxane B2	0.362563	4.76617	6.77344	28.6669	10.2635	5.60393	2.69226	8.24356	5.1288	1.76326	7.72192	0.292136
6-keto-prostaglandin F1alpha	31.2588	100.49	80.5234	67.7847	33.6475	19.019	0.603631	0.600594	0.444962	0.61016	0.498099	1.51483
Bicyclo Prostaglandin E2	10.1794	72.0313	17.6824	17.0714	9.29496	13.3289	0.793956	0.670851	9.73259	0.886578	0.642941	1.06403
15,19-hydroxy Prostaglandin F2alpha	1.18295	5.65485	5.29058	1.70323	1.4874	1.56621	4.35113	26.5473	27.0515	2.59154	32.1773	0.50895
Nephroarctin	146.532	36.0691	41.3839	123.033	35.5251	94.411	7.79986	11.2629	12.3646	14.46	8.44779	41.1408
13,14-dihydro-19)-hydroxy Prostaglandin E1	0.240476	1.11619	0.475512	2.21986	1.45823	0.991442	2.14496	17.2221	21.3594	2.69086	12.6592	0.28604
geniposidic acid	16.4542	1.67094	5.58216	18.6557	15.7094	17.5319	32.6481	204.179	246.325	39.8628	182.106	15.5291
Diffractaic Acid	371.901	366.941	425.954	184.634	207.875	334.018	3.68931	3.81389	3.9825	1.22639	2.53146	51.1592
Loganate	127.545	3.1216	16.0369	295.096	143.227	160.673	9.47398	13.179	17.6317	10.9688	7.58917	6.3522
Histamine-trifluoromethyltoluide	12.0464	65.7175	47.8731	14.8898	7.72478	16.8574	0.562334	0.543818	9.435	4.17978	0.939762	3.55846
1-O-bglucopyranosyl sinapate	2437.27	2536.08	3267.85	5926.31	3365.81	2689.03	285.892	366.499	377.714	195.21	273.456	348.221
Sinapoylhexoside	201.911	65.328	113.998	97.4884	78.7705	82.0366	128.736	126.103	421.022	210.575	264.638	194.077
Isorangiformic acid	7.35483	48.8883	10.0123	7.18538	6.11953	8.71896	0.922707	0.774871	0.637851	0.967023	0.704141	1.25724
3-O-methylfunicone	127.348	174.97	177.291	85.5361	100.857	170.679	1.31895	2.68427	4.39699	5.19607	2.38288	27.6974
Scaposin	390.802	214.906	277.247	465.519	300.108	503.234	44.3327	50.3828	58.3483	12.4107	23.3535	18.1654
Abruquinone B	140.058	253.487	258.492	245.365	183.028	192.317	2.39522	2.28007	5.01014	2.71014	1.85603	30.6335
aloesin	15.9149	18.7211	19.5286	12.6585	12.0032	14.276	0.349244	0.276675	0.901274	0.938694	0.36711	1.41222
LPA 15:0	29.3341	2.49354	1.16046	113.195	67.8833	18.6826	41.9604	75.8675	103.095	36.8457	114.308	1.09223
MGDG 4:0	98.8663	70.5762	108.16	64.2155	66.7253	88.2875	55.2682	67.0016	81.3201	48.1865	65.7807	60.4943
Prostaglandin F3alpha	153.79	153.014	136.52	94.006	88.9929	86.1158	19.2818	21.6525	50.3737	20.3665	25.5783	67.9459
LPG 10:0	11.7453	37.1622	15.1167	7.98284	5.75504	27.3815	0.496695	0.484227	0.898281	0.489249	0.488837	0.535832
Prostaglandin F2	40.2552	117.362	81.4832	52.514	31.8195	16.0735	0.387228	0.314223	0.279562	0.343258	0.318775	1.42601
Cetraric acid	116.454	149.492	221.927	91.5471	110.018	130.455	131.368	109.225	95.0883	128.976	100.828	175.685
Gentiopicrin	145.992	5.142	17.3916	107.495	83.2087	95.0971	55.3514	132.26	169.611	75.2412	109.636	10.547
Irigenin Trimethyl Ether	56.0303	66.3122	68.3969	58.0633	11.9289	83.2716	1.40875	2.83879	5.53688	1.50722	1.46451	13.8284
LPI 4:0	35.4829	44.5581	43.7958	63.3713	40.0538	23.5307	50.0332	117.175	178.28	65.6724	107.162	117.999
Virensic acid	14.3544	100.396	54.2558	41.3832	14.8234	10.2461	6.90404	1.93941	4.14122	3.88356	3.73177	24.84
Cypridinid luciferin	1.68526	1.68133	2.42586	1.55457	1.99999	1.6131	399.039	1153.31	1110.73	246.849	686.713	1243.87
Shanzhiside methyl ester	66.1666	2.99061	18.4167	166.093	80.1401	133.115	3.96775	3.66536	7.91632	3.9066	2.81473	1.70832
LPA 16:1	34.1384	7.86308	4.42567	198.717	107.154	18.059	62.5208	152.402	154.136	79.7036	17.4102	1.28019
Vanillic acid	102.866	597.876	477.343	279.942	253.419	341.377	0.497495	0.448737	0.455004	0.471388	0.397292	0.659111
MGDG 6:0	2.95726	2.552	2.27481	1.22823	2.86997	1.98768	2911.39	2747.86	3865.65	1341.97	2894.78	3756.2
1-O-(3,4,5-Trimethoxybenzoyl)-betagalactopyranose	12.0742	3.53024	7.10929	20.5979	16.6076	17.3935	143.915	269.183	261.977	134.373	279.16	41.9163
LPA 17:2	25.3591	3.60925	3.87122	159.31	106.117	13.6665	113.502	179.843	175.777	32.8406	293.194	1.83626
LPA 17:1	121.917	14.7419	12.9858	493.994	277.413	103.816	364.483	517.198	882.921	124.575	1533.45	2.78785
Cholic Acid, Methyl Ester	3.21911	2.83926	2.93947	2.69636	3.35018	1.78159	692.587	0.629107	0.232298	9.14015	0.275512	152.508
LPA 17:0	60.7931	2.51994	8.08695	161.369	91.7232	39.5736	154.672	381.914	219.155	161.311	522.469	7.48257
LPE 14:0	32011.4	34109.9	43378.2	23493.5	30316.3	26491.4	30260	25501.3	20459.4	32488.4	21197.6	37777.6
LPC 12:0	1566.02	1384.3	1686.16	1250.97	1510.51	1294.28	30260	887.45	743.108	2898.27	770.107	1743.43
3-Phenyl-2-propen-1-yl 6-O-betaarabinofuranosyl-betaglucopyranoside	2.04315	7.18751	19.8915	4.04526	3.23361	1.67628	69.5868	94.8321	113.167	45.3896	86.3609	117.319
LPI 6:0	85.0476	315.195	253.066	115.524	70.0383	171.242	2.47282	8.6459	11.6225	11.001	2.89602	18.9569
Salvinorin A	96.7266	11.1035	7.58104	53.9928	64.9792	13.6051	108.772	9.78695	8.52333	106.59	6.89941	10.1894
LPA 18:3	25.2585	5.59325	1.49931	134.837	78.1491	11.1469	132.056	200.982	375.354	49.1187	474.676	10.9964
Quercetin 3-arabinoside	1.28126	1.42715	1.71158	1.05499	1.25234	1.25447	60.4852	43.3609	38.8957	28.598	39.9688	77.9723
Hexose	0.388872	0.46136	0.579108	0.3269	1.54824	0.373122	155.81	169.722	214.21	90.2282	169.704	22.5151
LPA 18:2	53.2616	19.8123	6.32121	154.313	77.1393	25.71	271.498	400.002	802.177	84.0361	882.057	26.4226
Valsartan	0.358249	0.389199	0.434004	0.281937	0.327306	1.95887	12.8362	67.69	146.689	8.25149	19.085	3.392
Irisxanthone	169.874	176.37	230.928	319.851	200.159	148.752	9.84864	7.223	4.02816	6.19504	6.18733	13.8459
Loganin	0.667119	1.43568	0.765773	12.0193	2.90403	0.470786	31.9423	64.3706	80.9949	39.6795	30.6129	70.4971
LysoPA(18:1(9Z)/0:0)	0.350981	0.363639	0.483736	0.99055	1.32103	3.8635	20.0114	110.914	114.808	22.3399	27.7613	14.4525
LPE 15:1	2.67581	61.4753	36.3204	26.8642	42.6779	76.6454	5.89714	26.781	14.3399	11.5701	28.343	0.419763
Deacetoxy-7-Oxogedunin	19.2842	47.8566	29.8961	28.8222	31.2661	20.2169	0.819405	0.748572	0.674066	0.854681	0.672102	1.18597
LPE 15:0	17.6434	361.907	63.5332	59.4573	109.476	287.619	21.8494	55.9925	31.2	15.3745	51.2234	0.788556
Diferuloylputrescine	202.157	6.22957	33.9213	140.871	34.2059	133.915	4.16362	0.282481	0.335054	0.328765	0.350261	1.16336
Mitragynine	15.2192	1.12483	3.77269	96.94	46.6124	2.11872	36.7492	79.041	51.0054	11.2711	92.7437	1.02462
Trifolin	17.0524	1.23946	1.47933	0.939261	404.171	1.40874	1.41274	1.36636	1.73608	0.38093	0.398397	0.478352
Benzyl alcohol	1.10642	1.06654	1.84097	1.41026	1.06111	0.368592	581.954	460.781	434.284	299.226	422.359	906.438
PA 18:2	2.11293	3.22412	1.25868	13.5626	2.78634	1.58906	3.48327	1.96004	7.08582	2.26379	8.27537	1.2393
LPA 19:2	245.072	4.00863	0.936558	145.575	169.673	375.409	3272.23	3666.44	1542.91	889.656	16196.4	14.6575
LPA 19:1	51.6122	15.0704	12.6981	85.5228	63.927	161.435	204.799	337.781	640.787	119.267	1313.69	7.92556
LPE 16:1	16.8421	517.708	99.6275	96.2957	196.811	789.046	97.6684	215.358	140.855	116.956	300.692	0.414489
PE 15:0	0.245309	0.378874	0.354041	0.203776	0.253158	3.47249	13.5974	140.869	124.524	18.184	15.4293	0.417396
PE 16:0e	0.448958	10.3194	2.56091	10.5635	15.2788	99.3571	0.985424	6.38423	2.31523	0.919249	1.25203	0.594562
LPE 16:0	38.6731	84.4239	31.3589	51.6915	99.3909	332.639	48.0772	179.462	66.6215	62.3904	128.158	9.05718
Methotrexate	0.633837	0.566688	0.751516	0.838939	0.497338	0.72369	70.7533	43.5144	100.161	25.915	95.8476	25.335
LPG 14:0	0.581754	30.7917	29.547	5.68256	4.32369	5.71255	6.8243	12.1697	13.2653	2.20464	19.8554	0.556712
LPC 10:0	180.637	181.825	255.437	129.627	168.162	169.396	204.709	162.681	137.426	216.147	128.665	210.132
Epigallocatechin Gallate	61.8634	41.4927	51.4977	79.5518	59.1486	77.5031	8.34933	8.76719	8.70928	1.6027	3.85179	2.58583
1,3-Dideacetyl-7-Deacetoxy-7-Oxokhivorin	1.38012	7.35717	3.21215	2.46966	2.38006	2.44452	1.7415	8.94115	5.07314	6.0472	11.7731	1.54094
Podophyllotoxin	0.836988	1.5097	1.30332	1.86736	0.415355	1.26125	49.457	153.928	200.577	75.7768	137.121	68.088
Peonidin-3-O-beta-galactoside	417.753	2.82688	2.40258	28.8722	189.376	56.4083	3.5025	0.559825	0.913978	0.48346	0.554017	0.801594
Daidzin	21.4286	80.2444	62.977	14.7661	6.80709	54.0198	0.411122	0.378401	0.306169	0.427612	0.327935	0.521543
PA 19:2	50.8649	2.79181	2.82488	48.1301	38.3803	21.5591	236.346	51.9924	365.859	66.7484	724.042	2.01245
PA 19:1	25.7806	10.4596	1.96122	14.0128	16.4417	23.0181	43.8582	41.6511	39.788	46.1693	55.6433	15.2447
LPE 17:1	14.7594	283.028	67.5709	65.7373	115.237	527.959	57.5594	227.778	110.639	66.5727	120.546	0.377903
PA 19:0	2.17153	0.751325	1.00117	2.80943	1.04948	0.614734	830.984	1475.42	11881.5	17.8304	9935.2	5.57173
LPE 17:0	0.444113	25.6297	2.11518	9.59761	4.09059	34.5507	0.641172	6.05765	0.715365	0.488057	0.747524	0.539501
Arthonin	54.1962	2.80966	7.79127	63.2429	33.4152	26.7742	12.1313	11.233	15.9179	0.939582	72.5287	0.941705
LPG 15:0	12.0265	66.9238	36.937	72.2304	70.4417	70.9674	16.4813	67.6888	67.4095	16.1901	85.7366	33.1697
Raloxifene	9.2685	2.02825	1.42656	5.87147	4.72483	5.43117	31.3041	56.724	62.4282	31.314	43.1807	56.8859
1-Hydroxy-2-(-octadecatrienoyl)-sn-glycero-3-phosphoethanolamine	2.05338	56.6524	33.0879	2.93399	5.33361	43.6833	13.4118	38.4027	30.1457	1.43111	42.1157	1.65023
LPE 18:3	8.56947	14.8382	5.34898	41.6739	74.6666	330.986	62.3144	291.566	77.925	65.9576	335.522	0.422516
LysoPE(18:2(9Z,12Z)/0:0)	323.927	188.787	90.8758	196.285	403.734	1496.24	685.285	2264.62	1358.85	757.627	1817.55	329.857
calceolarioside A	0.879418	1.04497	1.30573	0.855898	0.884985	0.923848	64.2613	190.267	250.161	96.5759	169.457	95.8225
LPG 16:3	43.3734	5.55107	5.83936	165.009	43.6878	29.4785	282.157	131.227	613.067	283.435	1145.73	5.32276
LPE 18:1	21.6538	146.151	26.4368	61.4745	130.259	790.907	64.3077	177.493	57.6444	109.396	155.383	0.737046
PE 18:1e	144.474	103.347	74.1516	43.0704	42.5881	33.9047	17.1125	30.9331	39.5965	7.86525	20.8728	24.1145
Dinoterb	97.9328	515.253	400.404	8.43371	11.9547	5.29613	1.47081	1.34695	1.09486	1.57504	1.18477	1.91232
LPG 16:2	34.2316	1.96536	2.54094	219.01	123.267	30.7811	328.189	76.461	352.661	876.48	1316.83	1.91917
catalposide	18.0291	28.2972	30.5855	16.4876	18.7366	21.9388	1.89424	5.92336	7.9009	2.3456	3.23206	6.01436
LPG 16:1	40.1016	354.838	282.97	212.731	218.649	1487.22	838.448	3601.37	3628.55	1.58059	2422.41	3.74859
LPG 16:0	16.1931	295.678	303.158	278.159	241.718	445.169	355.25	1081.87	1732.05	3.96336	3388.88	1.99193
MGMG 16:3	508.524	3783.26	4368.42	3097.7	2128.17	1156.03	3265.37	13412.6	7754.87	2462.08	11566.1	3.72045
LPE 19:1	0.596033	4.13767	1.66922	3.72741	5.3685	58.5622	7.30186	17.0427	7.41346	5.86195	6.35414	0.279254
PG 16:1	15.1011	3.93417	3.0827	29.7713	25.2112	16.5479	81.1297	22.4046	137.337	132.814	339.931	1.41174
LPG 17:1	2.61142	96.8265	47.5388	14.8601	13.3588	43.6054	32.0581	55.6782	60.8678	4.12364	43.5556	1.29795
PG 16:0	23.0452	1.19704	1.47774	33.6442	19.7566	7.25499	71.2814	42.8863	154.976	69.0486	261.696	1.39923
LPE 20:5	15.6862	25.8707	8.2044	28.97	59.1487	86.7736	2.94354	4.27808	2.54259	1.36934	9.16369	0.43259
LPC 13:0	49.4451	56.8548	66.8348	33.7216	48.0062	47.5185	53.481	38.1725	32.8113	55.965	35.51	60.5393
Lividic acid	38.6503	4.15104	10.1882	37.8924	21.7689	43.9814	0.3477	0.311074	0.633869	0.318499	0.279536	0.485823
LPE 20:4	43.4579	165.651	46.7732	72.4989	151.198	302.282	53.8818	87.4249	60.8769	26.9103	75.7862	0.363692
LPG 18:5	2.87943	0.785167	1.06454	8.81026	5.97003	0.84406	10.2167	21.2979	49.3967	1.12244	47.0432	0.984161
PA 22:3	1146.15	1169.36	1501.24	814.155	1016.38	914.653	1070.51	878.702	709.424	1088.56	805.656	1358.59
LPE 20:3	15.0714	7.67585	3.11067	11.3319	26.0479	56.5617	3.86886	21.4044	8.05215	2.50339	11.6901	0.352349
LPG 18:3	16.2009	34.9506	6.36871	178.684	184.803	70.2958	75.8121	201.886	139.559	80.7648	531.905	0.990294
PE 20:1e	0.264589	3.08893	0.506131	1.5851	3.50738	52.7235	1.51041	6.04237	1.91843	1.31978	0.457542	0.275503
LysoPC(18:1(9Z))	43.0391	138.27	50.3277	100.231	220.901	1224.68	94.2188	271.832	117.933	159.534	199.543	1.25704
LPG 18:2	30.193	33.7017	8.00007	230.467	277.343	155.181	215.46	552.511	460.317	173.395	975.504	1.13572
LPG 18:1	2.78696	8.24911	3.71207	18.001	18.5042	28.3855	2.56053	19.6604	24.5523	4.42364	15.654	2.83285
LysoPC(14:0)	57.045	70.4065	76.2427	55.1899	82.1751	123.231	63.9793	67.3221	44.1435	63.5594	48.5683	59.6869
GLYCERO-3-PHOSPHOCHOLINE	1.58074	1.96503	2.27419	1.3862	1.78058	1.50242	1.79495	10.9091	56.9826	2.00667	99.018	2.24425
Telmisartan	21.1504	3.61405	2.07343	15.4671	10.2947	23.9723	128.615	196.014	269.934	44.919	786.932	1.09947
MGMG 18:3	64.3387	129.504	33.2308	349.723	363.045	660.102	892.625	4149.7	2491.45	904.794	4592.43	1.65855
Cynarine	225.36	196.846	215.835	147.604	174.082	194.675	6.71537	19.0552	28.0484	13.742	26.9359	3.95155
Cynarin	72.4411	57.8195	60.0166	50.8837	46.1734	71.21	2.21236	10.8327	19.1555	2.79395	11.3631	2.77799
MGMG 18:2	22.4451	39.4589	12.8617	100.921	117.826	206.993	346.848	2321.57	1252.03	525.753	1617.2	1.34937
LPS 18:3	23.4164	40.5152	28.3955	55.2688	50.6991	37.5448	73.1216	130.179	232.638	56.0024	458.108	0.487777
PG 18:3	18.1746	0.366334	0.454067	656.49	462.215	17.6263	70.1887	143.746	0.239025	50.991	61.1813	0.451732
LPS 18:2	47.2364	30.4735	8.12632	233.6	269.084	94.5237	217.845	432.25	673.685	215.238	929.718	7.30499
PG 18:2	15.3888	205.757	222.359	152.705	38.6223	58.7565	192.931	677.031	410.204	20.5755	69.9161	0.539719
LPS 18:1	2.66065	4.08124	0.848485	30.5124	28.4353	11.5308	3.86692	9.21542	14.6384	5.50082	26.5488	0.782648
PG 18:0	1.12968	20.5747	10.3568	17.4142	21.4441	25.5989	12.6529	97.2032	51.9782	15.1664	46.6195	0.98187
LPI 13:0	0.344456	0.427061	0.51866	55.5944	30.8276	0.335055	0.45713	0.412552	1.56788	0.373906	0.989116	0.502036
PS 18:3	9.12014	0.879083	1.17156	6.03202	7.28238	15.9597	18.6197	117.9	28.3236	29.6479	168.78	1.21503
LPC 16:3	0.515393	21.8904	19.1934	28.7475	32.3924	6.82019	3.61441	12.7231	8.1677	3.82096	6.07415	0.749648
LPC 16:2	2.92504	29.6982	11.4165	42.8216	74.5881	62.2057	18.5283	50.764	29.5869	8.61112	21.7546	1.13265
LysoPC(16:1(9Z))	12.9291	144.486	42.6074	98.8137	198.758	262.274	59.5347	121.853	64.8342	34.4228	56.9022	0.510663
maltotriose	476.019	149.37	189.349	229.375	157.488	261.707	378.518	841.837	730.29	229.41	436.213	185.828
LysoPC(16:0)	16.8196	22.4938	13.5248	34.234	77.9338	271.327	86.324	240.632	89.0786	81.3815	175.757	2.82501
LPI 14:0	1.96044	11.6737	8.87417	101.851	87.4554	12.9667	12.6804	28.331	27.8639	14.1643	15.4112	0.768941
LPS 20:4	2.4167	16.8358	4.92834	33.3894	63.4001	24.1918	41.5748	96.6145	222.395	32.9467	146.43	0.955804
LPS 20:3	0.834282	11.6081	1.50505	5.3631	13.6829	62.7608	8.80874	25.9884	34.4502	20.4221	22.496	0.713485
genipin 1-gentiobioside	66.6804	166.892	93.6786	49.7902	66.4753	53.0703	1.21752	1.14401	1.58452	0.595636	1.03631	2.23243
PG 20:2	3.24996	7.85324	1.28405	17.8397	17.3097	38.9194	49.5197	221.387	145.242	44.7509	246.907	0.379449
MGDG 16:1	0.595334	13.6975	25.5865	52.5473	33.703	20.5659	6.56299	45.0383	60.8968	27.9866	36.3933	0.844461
PG 20:1	15.2677	21.384	3.24575	53.0721	41.9233	65.4056	31.8221	175.782	81.9196	34.5028	124.799	1.27218
LPC 17:1	0.799216	25.4004	2.20952	8.86001	18.8269	72.5843	3.60689	13.1579	7.92661	3.38476	9.68587	1.08027
Dronedarone	230.228	494.626	329.718	3839.09	3064.76	1118.73	1212.87	4109.85	2997.98	339.755	1654.37	1.07394
LPI 15:0	4.90679	48.6095	17.5649	96.2588	70.3167	16.5986	5.92076	16.6299	18.8142	4.36584	10.6111	1.03641
LysoPC(18:3(6Z,9Z,12Z))	16.9007	25.108	15.4295	77.8582	174.421	481.083	101.41	281.66	235.606	77.5002	307.936	0.511807
1-(-Octadecadienoyl-2-hydroxy-sn-glycero-3-phosphocholine	15.9271	197.215	198.074	23.0384	66.2936	910.232	202.285	705.688	487.098	107.885	770.609	0.412479
LPI 16:1	13.5006	33.2863	25.7695	128.898	120.835	35.2825	17.5526	23.428	19.9985	9.74604	30.4664	0.624988
LPI 16:0	109.257	110.226	97.2873	1032.35	903.888	476.162	192.812	226.091	205.813	134.109	236.492	0.789239
PA 28:5	7.07028	11.8281	4.79582	16.8844	40.4116	112.635	38.0423	106.536	60.8221	43.6867	67.7348	0.386338
desmethylenylnocardamine	19.321	53.2684	48.5087	38.5562	54.5546	65.0733	35.4504	106.15	47.1034	21.2196	42.8644	0.283753
LysoPC(20:5(5Z,8Z,11Z,14Z,17Z))	31.2712	51.1127	57.2721	74.0444	137.754	148.149	5.94481	4.4348	2.80914	1.16327	7.54985	0.426148
DGDG 6:0	0.362222	0.460971	0.455088	0.278349	0.3445	0.309628	236.222	52.5307	109.679	36.3851	283.761	231.874
LysoPC(20:4(5Z,8Z,11Z,14Z))	58.6684	406.828	252.767	104.383	239.178	407.481	51.8982	82.5778	54.647	34.317	65.6866	0.478982
LPC 20:3	26.5028	25.5543	20.2455	16.8558	37.2987	80.9516	12.0643	33.4035	17.7937	14.304	18.1615	0.396361
LPI 18:3	207.734	43.4306	28.9989	898.166	732.355	272.835	225.674	392.561	533.416	104.836	745.635	0.774532
Fallacinal	1143.63	1031.08	1559.78	1117.33	823.908	911.262	166.924	509.575	609.677	185.178	487.966	135.963
LPI 18:1	78.2276	25.62	15.4975	383.751	339.076	92.3543	33.3482	48.1437	62.2425	1.06089	80.6643	1.06535
DGDG 8:0	0.361855	0.395233	0.471925	0.296074	0.382266	0.341612	17.3168	1.67455	13.8537	1.49495	21.6235	2.53749
Hesperidin	0.3221	0.342236	0.418298	0.235338	0.347045	0.314929	28.1921	36.1518	42.7748	17.2462	34.5321	65.2257
PI 18:1	10.6834	10.1766	5.00057	70.6808	39.0636	2.4939	7.52635	4.95211	10.5084	3.8714	13.1468	1.21688
LPC 22:5	1.31193	15.7432	7.52923	1.68518	4.2486	47.5387	0.448611	1.30443	1.2274	4.17223	10.7456	0.333524
LPI 20:5	17.5588	4.06855	5.65935	69.7722	69.4736	10.9355	0.41804	0.87737	1.04561	0.397842	9.06813	0.488473
LPI 20:4	22.4809	48.7754	18.3287	94.0862	146.281	41.134	6.22764	10.7242	9.66243	1.84637	29.616	0.650647
MGDG 22:5	13.0457	21.4346	26.4298	21.0611	13.667	3.6875	0.396073	0.344775	0.30404	0.402464	0.314736	0.529729
PG 26:2	42.5538	62.6622	16.9216	53.9014	49.92	32.4821	0.783678	0.405996	0.329247	0.646998	0.320284	0.457162
Hexosyl LPE 18:2	0.789069	0.762721	0.971149	6.45525	31.2578	81.82	1.51776	12.0143	1.04562	6.44623	3.98176	0.80057
PG 27:4	37.235	153.163	45.91	32.4027	28.1505	63.6233	1.36425	1.23776	1.13563	1.09108	1.71588	1.25959
PG 27:3	151.204	458.931	76.9072	86.7438	86.8447	227.058	1.32707	1.08423	1.02915	1.24219	1.01867	1.42187
PG 27:2	139.252	268.724	194.577	91.5733	127.598	131.791	3.52784	6.88902	4.63784	3.5377	5.88398	3.65165
MGDG 22:0	17.1152	73.6013	19.7932	19.8667	18.5116	14.8946	2.03658	2.36365	1.42585	1.92989	2.20318	2.20665
Malvin	97.536	6.06921	7.27168	64.7017	51.7808	49.0511	10.0616	58.5129	66.6818	6.8895	40.3989	0.481816
Prostaglandin A3	92.0762	416.869	142.139	94.6736	64.8057	205.474	1.07704	1.63985	1.01449	1.10407	1.36343	1.13381
Azadirachtin A	3.97159	2.18557	5.0251	4.69495	6.71697	23.1191	30.9151	310.567	141.592	9.11324	139.7	60.1227
DGMG 18:3	91.4299	57.9578	47.927	506.291	337.331	277.795	586.391	2348.17	2177.13	593.717	3008.01	4.57872
LPI 24:2	11.985	71.9954	26.3315	12.4253	9.57709	39.8695	1.35238	1.04214	0.857862	1.5119	0.947018	1.6909
DGDG 15:1	4.57943	0.963993	1.51885	21.2764	15.1829	8.91014	12.7639	95.0063	94.1822	25.6089	110.054	0.820501
MGDG 32:5	21.2805	0.625857	0.569598	6.96103	0.421212	0.386547	1.04878	4.21621	22.9351	7.27447	2.324	18.2806
Maleamic acid	29.4384	35.1885	39.6221	26.1483	37.6881	32.8928	29.38	23.2912	27.3037	26.9185	29.6376	40.6027
Dimethyl sulfoxide	30293	39466.9	38407.1	31157.4	46711.2	42062	39052.9	38190.1	24915.6	42169	29384.7	44466.5
Anabasine Hydrochloride	2.54411	3.42975	2.39647	3.55041	2.83476	3.73648	6.72587	2.16434	3.22184	2.13305	5.92516	6.45568
3-Methylpyrazole	27.2062	22.5323	24.4128	49.5387	58.9755	30.2082	17.8906	27.1214	19.9432	15.0594	28.55	34.9015
2-Pyrrolidinone	278.586	246.57	238.613	1016.77	1067.72	1348.75	185.888	348.726	355.504	133.041	201.899	254.849
DIACETYL	255.416	75.3283	122.561	452.864	653.988	476.516	247.925	544.599	534.621	227.16	446.943	351.88
Dihydrothymine	157.184	42.9413	53.6057	297.276	293.329	252.597	82.7601	161.195	140.343	82.9615	163.437	130.632
Morpholine	426.483	457.922	469.82	314.617	334.917	222.804	367.258	386.461	302.029	348.713	377.631	348.556
3-(Dimethylaminomethyl)indole	121.702	75.9429	8.18921	126.296	60.7588	268.533	76.8263	77.2168	69.9359	3.70312	92.5069	7.69454
Isobutyric acid	307.502	15.9028	203.302	30.1765	1.47405	8.17586	1.43586	3.21078	4.06734	1.7647	18.2294	2.52625
3-HYDROXYPROPIONIC ACID	26.8298	24.1644	8.22979	56.0438	45.1013	56.7715	24.5311	49.7279	53.4572	43.2433	49.4803	83.7145
1-Isothiocyanato-9-(methylsulfinyl)-nonane	85.7866	15.5165	32.6581	148.437	181.337	67.8728	4.6082	12.9154	14.0248	4.70617	10.8682	6.63216
Histamine	23.4961	48.1163	36.9322	19.592	26.0251	17.6617	30.5733	28.6322	37.6765	14.648	20.2251	20.9353
4-Methylpyrimidine	30.6463	16.8675	21.3446	66.365	60.5698	20.7808	16.6598	19.0844	18.7047	6.75248	12.2304	14.2
2-Aminopyridine	16.394	35.7779	17.5198	12.1898	9.28814	7.94706	11.8724	19.749	30.7567	6.78085	16.7989	20.9852
3-Pyridinol	27.0106	16.5197	22.6151	30.3249	22.5738	18.99	12.422	49.1068	60.0117	16.223	41.3312	43.6236
Pipecolic acid	204.979	230.503	212.08	297.47	412.765	173.403	70.2094	134.139	245.282	84.539	127.391	128.587
Ortophosphate	93.7147	87.9004	96.8869	108.295	138.722	84.702	67.6261	63.762	51.0746	72.1519	78.7425	104.223
Methylene-gamma-butyrolactone	1005.67	297.252	387.267	1015.69	1383.75	226.894	240.628	454.204	483.136	266.622	403.847	397.386
Cyclohexylamine	0.31937	0.857785	0.314358	0.545283	0.399224	0.711868	10.7576	30.2294	34.5289	11.0736	24.483	25.7597
Cyclohexanamine	0.807341	0.850563	1.01262	0.815787	0.743211	0.841076	0.553284	0.510099	0.619439	1.05351	0.726886	0.710768
Indole	14485.5	16906.3	17595.6	13882.2	17908.1	14788	11505.9	13406.8	11751.5	12532.9	11616.4	17050
5-VALEROLACTONE	57.1813	75.5499	57.8659	121.3	94.761	55.3967	21.7854	209.618	257.264	88.839	197.743	201.536
Gyromitrin	1330.59	165.851	217.543	1400.28	1621.6	844.638	558.715	1215.85	1315.33	707.41	1049.71	1279.65
N-Methylthreonine	27.5703	13.1934	15.1992	38.2182	36.579	21.9304	15.547	34.5398	42.7947	15.7662	30.1812	39.6064
1-Aminocyclopropanecarboxylic acid	1846.03	223.267	311.136	2260.57	2510.3	1772.29	798.938	1626.09	1866.18	1130.44	1666.46	1725.17
CYCLOPENTANONE	171.555	106.567	127.36	281.073	303.746	130.768	43.5162	106.431	101.254	30.068	136.485	57.2455
Hexylamine	42.7538	63.4024	66.028	26.229	121.73	53.2306	40.7689	89.737	59.5204	43.3966	33.0282	128.335
ACETOACETATE	3.73583	2.1585	5.6517	4.94033	4.54221	4.71338	367.148	502.52	543.591	134.491	515.97	1323.47
4-AMINOBUTANOATE	144.873	46.6701	69.218	274.217	229.462	186.633	109.062	178.622	216.677	83.7937	193.589	230.156
Choline	2859.48	1248.77	1375.96	2652.98	3151.39	2173.06	1948.49	4156.58	4601.47	2072.4	3802.07	5522.02
MALONATE	2.61995	2.28675	2.42899	2.8046	2.65952	1.98498	54.8849	47.7463	114.931	12.5163	84.2436	14.557
Styrene	418.269	169.246	27.8187	263.549	170.731	528.598	3.95327	140.6	25.1383	141.133	3.88039	201.339
Serine	1.52262	0.878027	0.719942	6.83479	7.32906	2.48975	3.23668	11.975	19.2984	2.79073	20.3635	1.14032
DIETHANOLAMINE	1945.5	2065.56	2335.67	1506.9	1552.56	1089.12	1474.02	1554.06	1342.66	1345.63	1504.79	1468.42
3-Pyridinemthanol	79.5767	67.3781	52.5516	140.576	124.606	75.2616	36.9545	238.971	283.872	105.005	226.331	225.212
HYDROQUINONE	116.919	82.2054	72.9683	72.9315	91.7842	95.4394	68.6064	59.4832	88.6091	50.188	52.2278	103.872
1,5,5-Trimethylhydantoin	6.95549	5.20885	5.76681	10.5854	9.19788	3.71254	8.04205	18.7705	22.8707	7.32182	11.8972	12.6849
1-Acetylimidazole	110.672	419.094	255.078	130.007	136.951	108.857	88.0894	129.797	108.602	80.4224	84.175	131.786
trans,trans-2,4-Heptadienal	9.70198	52.3096	5.85291	11.3857	24.2353	11.5097	1.7594	13.5537	8.39497	19.433	18.1103	24.5428
cytosine	187.602	184.254	136.048	129.28	151.695	131.429	31.9539	64.1766	70.7727	39.6704	83.6779	243.155
3-SULFINOALANINE	44.6305	40.1339	48.103	40.0805	47.2301	38.8015	39.1741	39.2796	30.6255	34.492	36.4012	47.2468
3-FUROIC ACID	6.78903	2.8321	8.31499	7.87611	9.65677	3.26834	14.913	16.7478	16.5906	12.0336	15.0467	8.20301
URACIL	31.0523	8.18755	9.61936	49.4212	59.5001	13.2105	9.48409	17.7556	20.2935	14.7268	21.4745	47.3349
Sorbic acid	18.74	19.155	22.4514	6.75463	25.7842	10.6188	15.4536	55.594	77.2619	18.3378	37.152	32.5185
5,6-Dihydrouracil	308.127	32.4709	40.6434	371.13	433.776	187.481	70.9984	150.738	150.764	118.153	142.368	120.243
Prolinamide	75.2299	36.6617	46.6559	93.2304	95.0894	67.8864	29.9997	71.6046	88.8619	32.3199	63.7189	69.108
Proline	946.384	290.122	377.06	934.933	225.865	134.817	153.993	303.349	130.026	173.493	255.331	316.615
Ethylbutanoate	8.10755	4.59522	4.92572	6.40112	4.73637	5.26539	6.90564	23.1205	30.1124	14.9369	23.913	18.1078
N-ACETYLGLYCINE	53.4161	114.737	84.3198	5561.31	528.369	129.462	52.6975	120.655	34.8227	45.4816	49.9995	44.7338
Norvaline	254.612	334.202	340.651	210.123	207.307	142.298	237.023	237.278	180.619	215.309	272.593	204.205
Betaine	224.232	217.121	202.074	911.911	969.401	1284.75	117.504	260.156	259.293	78.8421	125.744	147.716
2-HYDROXY-2-METHYLBUTYRIC ACID	7.6321	11.9843	7.53251	7.96843	2.3537	0.786285	32.523	17.0924	12.8856	6.20068	5.98955	16.2892
2-Hydroxybenzonitrile	72.2001	1.99039	12.4711	44.8201	37.4976	16.3713	11.5394	4.07089	5.50594	11.7367	14.952	16.2809
Indoline	1458.58	2594.75	1643.69	1097.14	1048.28	804.25	352.261	2467.49	1229.04	334.093	696.896	661.953
Acetophenone	79.9066	8.49428	11.4185	19.843	24.2736	26.3199	52.0175	91.6649	127.412	32.2418	83.9611	67.09
Benzoic acid	36.5707	36.3932	49.9818	61.8133	91.8552	240.853	126.578	352.964	442.984	203.425	291.479	58.3624
Nicotinamide	226.923	66.9082	58.4977	176.526	154.761	130.346	36.8042	52.0613	53.6896	71.2229	98.7308	25.6759
Nicotinic acid	121.512	41.0008	47.6326	95.2637	74.1687	67.3777	32.974	121.925	221.392	52.0399	78.0436	294.149
4-Methoxyaniline	32.1235	23.3028	22.3102	43.5115	44.9469	33.1389	25.7642	51.6535	57.5458	25.7714	48.5687	74.7076
4-METHYLCATECHOL	691.477	792.505	705.189	1205.69	935.59	1507.74	7.2244	12.3888	23.6466	5.25066	10.4472	14.9283
Benzoquinone	159.112	55.7015	65.2629	297.95	287.155	206.017	118.161	159.77	185.48	139.892	248.614	169.211
Thymidine	53.6773	25.4102	25.7678	5531.61	61.8311	47.6548	19.8081	40.0692	36.8762	17.8319	39.4352	53.2682
Pregabalin	59.9534	65.8333	54.1074	96.7349	90.0628	9.31814	3.35418	12.1145	14.2726	4.89937	9.41815	10.7064
N-Cyclohexylformamide	9.98452	13.3812	11.6161	11.7179	13.5205	10.3372	11.4158	11.2956	7.86586	14.669	9.88162	16.1555
4-Piperidinecarboxamide	8.12735	181.165	186.229	849.692	125.15	124.386	93.3288	49.1712	104.821	226.704	9.00594	255.973
Pyroglutamic acid	1332.42	144.578	201.564	1479.69	1898.52	909.216	328.827	826.182	846.559	545.872	902.641	672.847
Isoquinoline	22.089	22.9065	25.5422	6.31711	27.8746	5.27624	12.9489	36.1513	46.3534	13.3219	36.067	36.8953
Pipecolinic acid	175.484	191.235	153.474	251.941	238.061	151.18	36.9166	93.9429	171.803	38.2636	70.6313	72.7493
Mevalonolactone	0.30174	0.30692	0.351022	0.370542	0.351532	0.31004	133.309	400.151	411.558	90.5703	336.425	18.3286
5-Keto-caproic acid	64.8368	7.68919	13.6866	82.0434	73.9465	114.11	5.48757	9.51175	11.2347	3.50245	10.6582	16.5383
Skatole	1909.39	162.754	159.795	1594.5	1004.24	355.01	18.5548	46.587	161.678	4.88061	51.4452	1.76831
Norleucine	125.896	74.3492	63.8162	103.261	127.473	84.102	38.6451	75.4394	65.7317	42.5765	63.3953	52.059
METHYLSUCCINIC ACID	2.10603	1.63875	3.08296	2.59674	2.98918	2.346	24.5348	23.5532	48.5865	4.74104	32.9972	6.70678
Cinnamaldehyde	307.554	439.612	404.581	369.486	564.022	453.495	343.161	417.858	386.761	295.844	394.612	506.496
2-HYDROXY-4-METHYLPENTANOIC ACID	1105.36	55.3331	616.852	82.3296	11.3821	13.7934	3.20935	9.59766	29.8712	6.93335	69.025	9.86954
cuminyl alcohol	22.5505	83.8784	43.8054	129.128	91.7157	44.9105	43.0115	174.856	153.425	41.607	144.214	43.7296
4-Hydroxyindole	103.359	35.6859	36.8127	115.395	114.217	185.216	15.2963	34.8556	34.6192	14.1189	42.0634	116.629
Pentostatin	4.42176	5.11933	6.77505	13.5673	16.1342	13.2286	14.1214	36.4087	30.4832	15.1853	33.0715	32.6409
4-Ethylbenzaldehyde	2912.26	4363.65	3732.04	3171.74	4016.73	3646.88	2777.14	3695.88	2868.65	2476.41	3518.03	4067.61
Indan-1-ol	134.155	168.983	145.298	137.302	127.218	173.878	104.422	145.496	92.8452	104.478	142.738	221.616
Carveol	23.2908	113.931	122.168	133.606	58.3551	27.6072	71.3345	552.596	302.56	45.9703	441.204	56.2999
Acetanilide	30.3762	186.025	133.728	52.9542	32.0889	90.2666	19.29	74.8749	80.4357	41.4002	87.8198	83.1394
Benzothiazole	1263.23	1967.37	1826.56	1241.02	1636.44	1312.88	1199.35	1206.12	1061.62	1077.61	1343.31	1834.15
METHYLMALONATE	0.637528	0.475289	0.67779	0.635722	0.782229	0.561778	0.52922	0.496528	0.381188	0.688132	0.455192	0.50076
Adenine	655.784	193.131	203.027	583.258	593.08	327.22	239.213	397.832	526.223	435.283	619.379	1264.07
2-Aminoacetophenone	50.3317	71.8308	45.2084	9.12976	10.341	10.2895	6.45995	3.76112	2.79546	0.940103	2.64527	12.1864
N-Benzylformamide	875.463	359.654	273.834	1028.66	729.182	1585.67	183.39	439.315	423.684	165.711	461.325	394.213
2-Methoxybenzaldehyde	129.809	111.586	147.979	158.341	120.605	147.381	1.18502	2.5416	3.49714	9.7854	3.74453	18.6521
3-Methoxybenzaldehyde	110.434	31.4634	46.4262	326.494	139.714	82.5873	17.7575	10.5927	12.8885	4.61087	31.782	28.4133
Eucalyptol	7.96132	13.0885	10.4821	72.8007	52.7271	20.4619	15.3224	172.107	125.275	24.8639	140.898	10.0276
4-Hydroxybenzoic acid	6.79023	5.24742	5.31154	7.43673	10.2563	8.10087	4.9155	65.042	86.5619	6.13513	47.0942	2.48787
Urocanic acid	294.286	1236.18	793.9	304.412	283.445	318.989	161.295	361.491	235.879	181.44	227.673	361.49
Gentisyl alcohol	2.07125	2.87856	3.08626	2.08896	9.90473	4.46694	2.10834	5.98376	6.88429	2.34209	8.79859	27.985
1,3-DIMETHYLURACIL	268.753	95.9088	88.6455	223.76	201.034	170.452	48.75	85.9936	82.9137	77.5231	110.263	51.9075
2-(2-Aminoethyl)pyridine	75.7983	56.0291	60.4604	96.1167	76.4056	73.5526	25.921	56.464	55.7918	24.26	52.1201	78.2876
Butenolide	4911.71	68.057	88.6741	5870.04	3861.24	11009.2	144.042	249.372	546.501	143.154	234.496	177.261
Guvacoline	47.5047	56.3684	39.9577	89.0665	68.2624	37.1634	73.261	203.955	255.06	88.2765	193.407	199.556
ETHOSUXIMIDE	16.6191	4.65266	9.61621	10.5617	30.9148	8.30554	22.2456	68.2638	5.971	5.49847	7.92773	67.9536
Tropine	9.38727	6.50108	10.2227	9.87276	11.3272	7.97919	6.937	10.7581	7.48418	9.0237	11.9068	11.9552
5-Methoxyindoleacetic acid	209.424	59.2022	68.2313	218.389	181.013	371.332	33.1284	220.212	179.63	35.9796	221.552	171.089
4-Hydroxy-6-Methylpyran-2-One	735.751	138.756	219.453	1151.1	1313.13	684.966	415.277	545.071	575.621	997.53	900.747	539.621
6-Methylquinoline	194.654	184.898	127.456	170.052	155.361	144.143	109.748	554.214	357.36	64.4346	96.009	81.0671
Stachydrine	61.3561	216.434	194.726	236.162	235.096	346.995	68.4541	103.23	130.157	40.601	134.009	95.0649
3-hydroxy-3-methylpentanedioic acid	886.951	76.9398	156.352	1469.87	1702.67	702.798	509.269	576.906	652.684	1411.72	1374.73	609.56
Phloroglucinol	60.6762	39.4793	46.4308	80.6207	64.2684	107.216	18.4178	28.5567	36.3931	16.4782	33.5525	42.1684
5-hydroxy-4-methoxy-5,6-dihydro-2H-pyran-2-one	8.64105	4.43529	4.5763	7.50725	5.67204	9.50242	154.173	270.355	315.714	103.328	350.012	602.368
1-Naphthol	91.5399	119.65	69.6762	68.0332	60.4055	81.3472	6.63443	1.60979	6.40107	8.6845	8.37275	2.77149
8-Hydroxyquinoline	481.959	397.765	280.718	340.408	362.771	311.304	246.409	1222.65	777.273	141.856	217.181	181.015
Deoxyvasicinone	206.847	52.8882	64.2137	208.425	151.502	298.484	13.9403	23.3268	31.4061	11.7019	33.3039	27.9981
4-Guanidinobutyric acid	234.434	0.869332	129.432	3.35547	0.906832	0.67072	0.645426	0.704815	0.561262	0.705802	1.23814	0.864061
Dipropenyl disulfide	1.14542	2.87727	3.05237	7.92027	8.9871	8.64448	17.2024	26.6019	21.8682	16.7702	22.4252	0.779763
Coumarin	28.3305	33.4931	28.5387	39.8575	33.6158	3.78053	6.90444	6.54546	26.2981	7.82394	4.96585	12.4498
ADIPATE	321.97	396.892	429.435	345.495	464.057	425.546	297.079	418.282	317.999	291.379	376.382	472.742
ADIPIC ACID	102.231	120.408	97.6314	107.163	113.713	91.4602	104.518	90.7259	85.6073	91.9236	103.334	140.992
3-METHYLGLUTARIC ACID	3.83836	3.88696	5.76773	4.51043	1.32568	4.41831	2.60701	5.61843	12.3962	4.21776	6.43059	3.74379
Methyl styryl ketone	25.0038	30.5932	31.0441	212.995	137.274	14.3314	9.56619	29.4308	21.6712	9.84926	24.3321	33.6613
LYSINE	183.461	196.539	159.815	259.379	241.932	151.18	36.8762	93.4302	176.75	38.1831	70.6313	72.7493
3-METHYL-2-OXINDOLE	429.179	43.945	63.6943	266.707	224.422	496.161	43.485	31.636	54.3064	29.1822	58.4062	20.4652
Phthalic anhydride	9185.93	8975.42	8674.43	8560.81	11589.8	8373.14	6166.89	7429.88	6900.99	7020.46	8451.99	11371.7
CINNAMIC ACID	58.6927	6.68581	16.9765	24.2804	22.4591	12.1989	19.4503	80.8518	102.366	25.308	100.67	27.7175
Benzyl Isothiocyanate	28.1803	22.4878	28.9105	25.8299	29.7764	25.0536	31.2497	25.9622	20.625	23.1719	22.6319	27.5519
Pyridoxal	62.8997	5.91175	8.31649	43.6945	23.1754	77.6922	8.26026	10.1523	6.65676	5.04146	4.36112	11.6121
Phentermine	313.797	381.117	417.235	258.768	268.576	178.668	284.475	266.376	206.433	263.088	323.618	242.46
Carvone	23.5855	18.1193	27.2943	93.5398	42.0679	63.0051	48.8483	178.57	67.6171	12.7239	156.264	24.462
Guanine	166.723	107.208	92.8819	126.703	176.394	116.434	47.0326	87.8726	110.339	89.7336	116.773	181.544
O-Acetaminophenol	143.2	42.0484	45.7769	169.042	223.741	243.627	33.37	82.5989	94.7652	34.2921	95.2314	211.963
MALIC ACID	15.733	67.2069	58.4882	25.398	18.0097	30.8757	11.6612	31.8454	33.3315	20.4572	38.5409	38.9563
N1-Methyl-2-pyridone-5-carboxamide	25.2268	19.5402	12.9249	72.6308	54.1615	16.092	14.7215	21.562	23.9607	11.8342	26.453	27.0792
Pulegone	4.47519	4.10478	3.64432	3.23017	7.20351	4.9105	8.1907	5.78349	4.27624	5.83273	2.44282	4.66292
Valine	56.1171	35.9394	37.4244	79.076	127.097	43.0048	15.8427	29.4511	26.3087	16.9932	30.7223	34.5122
2-PHENYLACETAMIDE	253.806	288.886	247.908	296.067	280.46	297.463	160.507	368.594	326.988	141.009	361.221	359.091
3-Phosphonopropionic acid	6.86007	14.7171	10.8239	25.1115	22.3109	71.9273	49.1058	180.636	224.739	3.88476	171.696	2.15258
Sparfloxacin	186.271	79.2973	97.4935	265.092	361.847	168.14	70.5746	121.126	129.585	74.2416	134.952	138.826
2,2,6,6-Tetramethyl-4-piperidinone	8.06037	5.13798	8.9747	8.82171	9.98917	7.26857	5.93148	8.78778	7.23646	8.26963	11.5132	10.7726
Hypoxanthine	0.775186	1.35919	0.747119	1.41416	1.86981	0.949725	111.694	179.941	245.216	54.1877	228.469	230.385
1,4-naphthalene-dione	5.5137	10.0988	6.3686	8.20016	5.67911	12.3642	0.800592	3.10953	2.39956	2.52722	2.45957	2.02951
1,5-Naphthalenediamine	11.3527	9.24145	6.10107	26.6267	15.858	20.7958	42.0488	92.6083	93.628	35.0454	65.4763	111.296
2-methylquinolin-8-ol	15988.6	867.097	1090.82	12308.4	8118.58	21427.1	125.5	389.757	1424.23	10.3604	444.989	18.2129
Isovalerylglycine	50.7949	59.0259	45.5399	91.4917	69.441	41.5506	30.8672	218.794	266.691	95.1752	205.777	211.121
3-Methoxycinnamic acid	85.4514	8.57244	6.81908	152.713	86.7487	168.165	4.47719	6.3632	6.37123	5.74745	4.61335	12.4187
2-methyl-4(3H)-quinazolinone	4.22625	2.45709	2.34786	17.2216	5.34167	3.59236	0.446034	2.2171	1.63987	3.05284	2.55093	3.22287
2,8-Quinolinediol	199.26	43.8148	47.3172	176.284	282.028	228.693	26.2721	327.568	196.699	21.6654	262.149	212.951
Kanosamine	122.032	60.0842	77.4862	159.85	257.705	221.518	47.5129	102.662	94.8178	52.3052	34.514	110.088
Levoglucosan	882.478	146.215	219.805	1136.16	1115.27	1196.23	386.879	695.588	981.369	828.651	1104.84	627.873
3-HYDROXYMETHYLGLUTARATE	0.982785	1.71442	1.56465	0.721555	1.10782	1.03566	127.689	190.726	183.178	46.166	193.363	488.108
Meglutol	2.80111	2.07395	1.22936	6.79978	5.55642	4.38065	4.01721	7.02327	7.46623	6.76091	10.6981	1.67066
1-Phenyl-1-pentanone	50.2712	41.3466	90.3368	133.632	96.3966	77.9622	32.0966	244.511	98.9735	13.6671	158.609	56.1493
3-(3,4-dihydroxyphenyl)propanoic acid	754.84	131.391	140.219	314.4	293.681	323.963	187.284	606.273	574.673	286.791	827.69	608.964
Ricinine	29.3192	5.47509	10.33	44.0468	65.2178	47.4474	3.92059	11.4177	13.041	4.2386	15.9303	13.9335
Docosahexaenoic acid	51.6061	318.317	82.9783	49.2778	44.6903	67.5039	0.48215	0.131471	0.911367	0.112743	0.149305	0.153399
m-Aminobenzoic acid	75.0076	23.0214	26.7052	71.3543	102.473	105.737	9.19201	19.0214	20.777	10.3073	22.1788	17.6574
1-methylxanthine	6.61504	6.48914	6.72585	9.91165	20.607	8.12542	18.2212	6.8071	5.46538	10.5623	7.75459	9.25212
Apocynin	126.326	154.899	115.463	135.04	115.298	152.891	2.90861	4.39186	4.96672	3.45022	3.69264	3.43569
6-Pentyl-2H-pyran-2-one	2.01087	5.48694	3.42305	2.65901	3.53652	3.31794	1.28126	2.35347	3.15425	2.7175	4.20777	3.58813
Methyprylon	3.01743	3.35952	4.23185	2.25416	2.01903	7.05617	4.0296	17.755	28.0559	3.14978	4.02391	5.23659
Mevalonic Acid Lactone	15.8033	2.68021	0.892062	48.7774	23.4221	15.0455	60.1753	212.616	754.84	9.53545	1643.86	3.6093
2-CARBOXYBENZALDEHYDE	32.4998	8.36156	10.3522	53.881	56.6494	29.3123	15.778	31.8435	35.2743	22.5616	53.7143	40.3331
Isovanillic acid	22.1737	8.09484	8.54388	9.85126	5.32976	4.59322	22.8041	62.0226	65.293	39.6832	84.4431	9.57774
3-Phenoxybenzylalcohol	29.5152	13.2717	10.627	111.358	58.4142	35.1828	4.55253	6.87244	2.72342	5.13283	4.1116	8.83738
INDOXYL SULFATE	8.3589	4.48879	6.72239	11.8628	12.8719	7.63007	5.13918	8.40751	9.80883	7.34715	13.6885	8.42033
PYRIDOXAMINE	1.3586	6.36613	1.19436	22.6953	4.76292	1.254	6.91925	6.94405	6.43202	6.98303	7.56795	10.5155
2-(Methylamino)benzoic acid	151.96	54.1104	59.7844	197.009	259.418	259.964	40.2336	96.0308	104.934	54.5846	103.02	159.81
Lupinine	7.45579	5.11221	7.99969	8.75569	9.34027	6.46507	5.58004	8.12004	5.81085	8.50595	9.985	10.452
ANETHOLE	58.4363	38.8781	38.9728	81.7977	96.7439	42.8917	19.6564	32.7434	33.6572	18.4188	32.2681	50.3027
2-phenylphenate tetrahydrate	24.4217	150.237	19.7139	43.1531	27.0137	40.9131	0.846463	1.05119	0.523394	1.16265	0.963624	1.24599
Pentamidine HCl	59.7794	1.93757	1.6803	50.3391	72.165	3.98	84.3402	3.75819	2.9166	79.4148	3.59784	4.29036
Antipyrine	341.686	41.2015	58.1418	170.693	138.706	345.283	34.3356	17.0973	45.2104	2.83911	30.8539	5.07363
Xylose	13.499	10.877	19.9998	7.17889	14.5463	9.39345	10.8725	4.81596	6.53219	9.40278	4.85365	32.3583
Menadione	255.927	343.936	185.078	147.774	170.039	206.204	1.69995	2.62597	1.97544	2.78164	1.807	5.20736
Thymol	63.7475	26.3427	26.412	55.0541	55.3941	56.3417	19.544	37.9871	39.0348	13.4243	27.8829	40.8132
Deisopropylatrazine	15.2906	1.36725	1.65543	13.6805	3.64302	4.2099	2.34522	0.916882	2.03631	2.04287	0.687314	2.82598
MENTHOL	40.9076	40.4907	42.9341	29.6239	39.4728	21.1332	28.5308	27.874	26.3573	31.1576	36.3555	33.0906
Sinapinic acid	108.539	3.9416	9.78903	100.05	40.7632	171.579	17.497	63.535	65.905	27.2129	66.4332	10.4952
4-oxo-5-phenylpentanoic acid	160.876	60.1056	60.3704	341.834	158.565	213.609	14.1882	8.36886	18.7386	7.0755	11.4147	15.0443
4,4'-Bipyridine	13.3004	5.73089	7.28806	6.89077	6.65863	7.83846	5.26253	14.2786	8.14362	4.07522	8.82133	9.53454
Arginine	77.9866	65.667	29.1363	161.241	131.131	50.1619	15.1282	36.5559	124.787	16.5646	34.2976	48.8436
Indole-3-acetic acid	173.516	28.7462	37.8844	155.721	139.61	331.072	15.2422	49.4251	67.2513	4.7059	44.6779	13.7903
GLUCURONOLACTONE	0.488166	0.334098	0.514681	2.11959	0.620729	0.333967	43.7201	33.6327	95.1404	9.81621	80.6459	9.78701
2-(hydroxymethyl)-4-quinazolinone	40.1452	68.314	12.7293	19.7459	16.1402	11.8994	12.8412	26.6596	23.8666	1.83088	5.41062	10.3662
Canavanine	5.27872	19.7737	14.2588	9.8144	6.65518	9.05149	4.17143	8.88882	9.5109	6.79533	12.753	12.6139
Serotonin	535.295	14.2616	18.9367	667.169	391.83	1275.37	8.96792	15.6866	52.1898	1.4125	24.8066	4.0768
Sedanolide	25.1864	130.654	29.7272	138.582	112.296	86.9416	26.5549	203.201	121.905	14.6481	179.711	58.5705
NIACINAMIDE	40.6299	40.4876	35.8767	28.4002	32.1174	32.3125	27.7142	52.7781	46.1729	22.0102	48.5728	53.9084
4-(Dimethylamino)phenylthiocyanate	30.048	32.6055	29.4682	29.0218	32.128	30.8411	24.4943	22.9954	23.2723	30.3048	26.7494	35.6699
N-Methyltyrosine	23.8456	11.5379	14.2024	39.5721	37.8177	31.9521	5.74217	12.588	15.8666	7.58512	13.9556	15.3049
Hydroferulic acid	10.2686	4.19489	6.34005	10.79	36.789	25.6868	39.1805	100.8	126.414	48.838	91.0718	24.7632
Caffeic acid	30.969	14.0696	32.7882	14.0271	11.4973	14.1184	70.4235	131.681	173.219	51.5812	136.803	169.462
Theobromine	5.59256	19.2524	14.7303	9.6171	5.80127	10.7528	3.77062	10.1722	10.5275	8.23408	12.3247	15.3895
(4-Ethoxyphenyl)urea	66.0115	44.164	55.5741	59.7837	76.1461	47.7612	9.63758	21.8804	21.7095	9.51145	29.341	40.4277
2-(Methylthio)benzothiazole	421.798	391.191	467.857	421.558	436.055	385.75	326.966	406.317	292.587	310.505	469.263	493.62
3-Hydroxyfluorene	14.9749	47.7461	16.6847	9.52257	10.7088	12.8118	1.28558	0.360558	0.517414	0.751468	0.672149	1.78975
Sorbitol	7.72109	22.2063	20.5815	11.1346	9.2788	14.245	6.31187	13.8113	14.7066	12.589	17.4121	21.2538
Jasmone	4.74331	2.30893	2.77987	4.63245	5.46814	3.34122	8.63922	25.9536	23.7454	8.14188	22.0933	8.43748
4-Pyridoxic acid	228.897	18.9503	33.1551	273.702	383.407	172.8	28.0037	58.2892	66.4583	42.481	66.3021	41.235
Phosphorylcholine	17.9145	22.323	23.0778	20.3691	22.748	17.7026	17.7209	19.8133	12.8538	19.1121	15.3787	25.0303
NORMETANEPHRINE	110.55	71.6816	88.1425	150.098	252.349	95.5484	11.8055	39.0445	34.3071	15.3702	30.9481	30.1052
Isosafrole	18.4056	32.5619	30.8317	7.70249	9.46818	8.5287	12.949	17.9195	15.9645	4.40209	5.81921	7.31444
Nigrosporapyrone D	36.4192	5.79021	8.26263	77.3999	20.72	88.8944	8.53066	18.8741	19.7169	12.1866	17.5133	1.12243
THYMOQUINONE	22.3803	10.6305	13.1557	27.6894	49.6331	20.8718	11.1553	22.5063	24.3227	12.4533	21.849	27.255
4-Methoxy-1-Naphthaldehyde	155.85	56.0267	117.468	329.668	195.143	253.204	39.1647	93.4773	95.7062	33.7013	87.8998	128.897
3-Phenoxyphenol	113.521	97.9695	107.799	192.755	144.555	197.647	1.21784	18.2782	34.5853	5.63519	2.64424	2.40523
4'-(Imidazol-1-yl)acetophenone	130.875	31.2603	27.2878	132.038	72.0301	146.387	5.18435	11.9274	27.2218	0.808568	10.8178	4.96138
Indoleacrylic acid	13.7666	44.1864	33.7793	21.4365	16.5791	4.84843	9.7806	166.614	75.3743	4.16849	31.2225	14.699
3-Indoleacrylic acid	248.501	217.475	141.084	251.858	195.638	197.271	136.475	739.949	486.105	76.854	131.989	100.951
Metamitron-desamino	26.5993	20.1967	12.8264	27.8243	30.0964	40.2359	0.794655	1.2365	1.19885	0.893218	1.18153	1.69278
Peganine	29.6006	4.65272	3.14818	25.0448	28.81	20.8476	0.174826	0.289813	0.427729	0.401968	0.212906	0.60381
1-(4-hydroxyphenyl)propane-1,2-diol	54.8173	13.1777	13.8735	60.3713	82.0598	48.2909	8.78524	30.7296	39.5079	10.0584	38.7558	17.164
3-(3,4-Dimethoxyphenyl)-2-propenoic acid	18.733	46.5374	46.1219	60.2143	70.7262	4.0583	16.4987	18.6068	16.3525	17.0328	17.9699	24.1518
Chrysanthemic Acid	29.6166	3.89306	8.48736	30.5645	37.7235	59.5078	10.8107	27.1792	40.573	5.65427	16.0132	10.1816
LIGUSTILIDE	32.8832	58.6303	37.7891	28.5333	44.1079	38.2556	19.6356	29.9682	20.2497	20.3003	31.2861	46.223
Caryophyllene	1.92567	16.2488	11.3204	152.951	105.731	11.7105	14.0512	33.844	12.2606	10.942	24.083	2.98915
5-Hydroxyindole-3-acetic acid	1.23058	1.67945	2.24546	0.748656	2.02658	22.9615	4.06321	39.8283	40.9435	4.73922	35.8346	3.8558
PHENOLSULFONIC ACID	7.3847	7.94181	9.12719	9.98238	10.8013	9.62379	6.34679	7.35214	7.29329	7.31889	8.70159	11.3452
QUINATE	5.48173	21.5129	16.1234	9.77125	6.06375	12.4644	4.08118	12.2017	10.286	7.39725	13.3871	13.1881
4-NITRO-PHENYLALANINE	149.221	8.60473	16.6263	383.592	619.945	84.1797	13.7088	29.5945	23.805	17.8854	26.7695	8.82799
CARNOSINE	1.9148	7.70075	8.08597	3.7804	2.60095	3.68332	2.1659	4.83904	5.51893	5.48632	8.11972	7.46301
N-acetyl-5-aminosalicylic acid	98.4005	40.4602	32.475	104.759	154.323	68.663	13.0591	34.7551	35.2327	17.8958	36.0823	27.9528
3-Aminotyrosine	61.0873	11.8253	18.4971	114.504	169.897	39.3309	15.5292	32.1516	36.1883	18.3111	35.4604	31.4869
Loliolide	7.20592	6.30916	10.6548	39.084	24.8452	144.075	55.6559	175.587	138.262	58.8574	121.234	160.573
Azacyclotridecan-2-one	7.28052	4.48076	7.79048	7.42708	9.06149	5.90973	5.35229	7.89716	6.03442	6.95227	9.66607	9.35297
Nicotinuric acid	78.0502	17.4178	18.6066	69.7655	76.0683	41.6115	11.845	27.4771	36.3019	16.2836	33.817	30.1193
N-Acetylserotonin	3.44288	4.30657	4.45682	3.57304	1.18258	8.36618	1.52373	3.4707	2.35277	2.77306	2.63851	2.97315
Simazine	2.75393	44.0705	16.8076	5.30321	4.15884	4.66694	3.45692	34.0671	13.7761	3.9146	8.12726	4.0502
Diphenylsulfoxide	714.888	341.148	549.338	302.747	395.658	497.496	291.502	218.237	1709.2	499.636	217.082	163.077
Fuberidazole	10.7166	8.39531	4.57437	28.9769	15.1173	19.7931	13.6697	35.0632	31.2538	12.3264	26.9385	41.4668
Indole-3-pyruvic acid	158.499	39.8352	70.696	123.151	61.7051	208.15	9.81042	59.6017	91.1072	0.81865	51.1799	2.66298
4-methylumbelliferyl acetate	90.1991	42.3745	44.8393	93.8546	62.9418	167.069	10.6695	45.849	74.828	6.51252	53.6061	10.7174
7-(2-aminophenyl)heptanoic acid	125.141	120.18	154.885	111.402	145.418	116.717	112.251	112.97	94.8297	87.6998	104.244	158.988
Prespatane	11.3261	57.1052	65.8298	52.182	29.7709	19.1869	38.2044	232.544	141.175	30.5209	195.697	5.00483
Xanthurenic Acid	64.8813	5.00874	7.85111	56.1676	112.747	35.3336	9.98359	21.0283	28.4595	12.033	24.1716	23.0496
Sinapoyl malate	4.05153	7.74263	9.42849	6.95877	5.39776	12.4751	2.71319	10.3383	11.2537	1.84368	7.58602	9.99488
Sinapoyl aldehyde	909.525	275.71	229.131	535.979	511.716	497.476	98.3372	423.368	458.661	187.531	542.171	305.393
Cytidine	38.5481	7.71294	6.56395	21.4829	8.52919	37.2009	1.79704	6.93656	26.8153	0.684551	13.8088	0.831438
N-Ethyl-4-menthane-3-carboxamide	6.51055	4.24459	7.19275	8.00018	8.09328	5.95938	5.21899	7.36577	5.37266	6.5463	9.22592	8.73813
KOBUSONE	18.3275	68.7773	16.7781	25.8187	19.505	26.7143	3.56927	6.00942	4.86124	3.33225	6.90495	8.3212
N,N-Dimethyldodecylamine	982.273	1124.66	1254.79	967.419	1142.33	930.671	899.242	978.948	813.698	901.797	1046.28	1326.41
Procaine	4.79738	32.1857	12.7304	4.14798	4.43253	5.53499	3.19629	3.38424	2.64959	3.33532	3.13869	5.30159
2-[5-[2-hydroxybutyl]oxolan-2-yl]propanoic acid	0.530234	0.553425	0.62629	0.55256	0.624427	0.52679	15.8136	52.9527	47.8661	2.40299	9.79666	0.614485
Turmerone	1.54275	14.6686	0.6354	1.33114	8.64398	15.159	3.45558	0.826325	2.8933	3.60501	4.82192	5.44122
methyl orsellinate	40.8628	14.5616	28.6404	63.1662	70.9905	32.9576	9.71678	22.2883	18.5612	11.321	18.5524	21.2952
Lenacil	42.5944	4.86072	5.7854	5.99388	5.6016	13.3613	8.35406	15.2312	18.5474	12.2677	34.937	17.8419
Securinine	232.789	12.3239	13.0191	9.97033	19.1623	9.15478	8.19169	10.0658	38.8535	19.3511	91.7802	36.6132
1-hydroxypyrene	36.962	1.75982	3.72349	113.57	55.9351	36.6222	1.45154	3.39745	7.07758	2.1042	2.15749	1.07076
Nookatone	39.1772	46.5639	61.3794	50.9562	45.4908	39.948	37.4972	43.9703	35.9658	40.6126	48.342	76.1721
Estrone	4.73119	9.33007	2.06829	6.70099	8.44929	10.8991	0.502698	1.23199	0.812077	0.489508	0.823669	1.31317
CYSTATHIONINE	2.97099	11.171	10.2301	12.4388	11.2038	14.1894	4.43473	11.2784	15.6195	10.8108	9.74485	14.803
3-(3,4,5-trimethoxyphenyl)propanoic acid	33.1983	30.3371	33.9201	18.8143	33.0735	23.1574	26.2399	19.4718	16.2892	19.2234	22.3436	60.7561
SINAPIC ACID	88.0388	1.88286	6.95367	72.2247	35.4381	126.819	16.7155	55.1567	58.9742	26.1781	49.5188	15.2797
Tripropyl phosphate	7.56897	25.9612	7.49878	5.63121	6.321	6.47615	0.821315	1.27991	1.02891	0.97185	1.13862	1.62896
falcarindiol	50.6352	105.311	22.5724	82.3205	84.3235	122.018	1.25449	4.65357	1.63619	1.78048	2.73314	4.82853
Myristamine Oxide	65.157	97.2941	100.419	74.9365	67.0746	53.5321	75.5487	66.3358	60.0464	74.5642	90.3988	68.091
Biotin	125.201	4.39704	10.43	71.9552	56.4737	77.4684	1.97645	2.34323	11.692	1.94677	2.80795	0.876522
N-Octanoylhomoserine lactone	0.713616	0.797031	0.862851	0.668869	0.731265	0.657945	0.597562	1.18246	4.14247	0.920708	0.727721	0.779214
Prolylleucine	3.01138	156.483	118.959	107.331	103.056	89.7188	280.689	692.175	813.556	266.158	634.71	711.798
Iso-gamma-fagarine	136.539	6.30955	6.2614	97.6316	60.544	121.366	2.50652	6.99592	12.7504	1.50596	8.40043	1.73235
N,N-Dimethyldodecylamine N-oxide	1470.83	1767.03	1858.44	1095.2	1460.19	1000.01	1135	1165.81	1273.05	1357.99	1458.46	1510.08
Phlorobenzophenone	3.51192	1.15551	0.532524	2.62622	2.35328	1.78807	3.39824	19.3488	24.7133	2.13751	17.0815	8.17392
fraxinellone	10.742	15.9013	13.2919	7.68905	14.8521	17.77	12.1464	15.0169	11.7581	9.8448	12.8167	15.6633
Feruloyl allylamine	1.98535	0.478701	0.94722	0.316108	0.688467	3.3399	1.90411	8.19099	13.0316	1.71251	11.9715	4.12725
Anhydrobrazilic Acid	1.7471	0.948509	1.01648	1.06442	1.09266	1.35435	10.4007	15.3486	16.6633	41.1926	45.3475	11.4324
Euparin	120.352	166.725	96.3015	73.3552	74.505	97.3883	0.915594	0.859482	1.20607	1.12475	1.56447	3.93447
Mepirizole	2.48694	7.16338	3.71206	2.59475	4.09265	2.52542	1.45836	1.54411	1.20892	1.52179	1.43208	2.77076
P-Coumaroylputrescine	121.434	8.15647	3.69479	3.98307	5.65693	36.0164	24.4083	106.364	132.824	43.0635	112.209	57.4884
Kainic Acid	0.251465	0.209406	0.227464	0.204847	0.239566	0.759511	1.60407	20.3611	40.7458	3.07498	17.1292	9.39534
DAG 7:0	297.984	302.479	623.499	2710.19	2136.62	2993.06	686.544	2264.95	3359.68	1147.64	1440.38	4161.32
6,7,8-trimethoxy-2H-chromen-2-one	13.3831	12.8251	17.0126	12.8721	11.9696	13.631	11.8841	11.6363	9.0182	10.8549	16.6024	61.4176
Velvione	15.4318	108.605	37.6046	50.3671	103.946	181.455	127.868	458.603	372.701	37.439	359.013	4.70639
Dehydroepiandrosterone	32.1392	62.2943	16.9551	48.5304	48.1113	70.9064	1.18622	1.59035	1.04331	1.66633	1.01636	1.7579
Muscone	8.61341	20.4656	12.7689	27.7811	34.2978	67.233	72.5911	318.63	302.898	95.0084	375.322	0.721144
N,N-Dimethyltetradecylamine	400.838	382.514	407.093	348.584	433.42	360.4	317.199	188.444	282.685	352.388	377.806	489.271
N-lauroylethanolamine	49.9532	54.0455	56.7278	28.7015	34.4457	28.7363	36.555	37.3206	31.1193	35.5095	48.3202	31.7974
Celestolide	61.2889	73.2702	15.308	12.0286	90.1604	93.1468	31.4809	50.6617	59.368	36.8021	39.5658	34.7373
4-benzyl-3-isobutyryloxazolidin-2-one	155.531	10.7196	7.93042	8.2633	8.26732	15.7755	24.9732	196.639	277.528	35.3649	171.231	25.4812
Thiacloprid-amide	0.514269	0.351964	0.542203	0.391778	0.438128	0.351825	8.90854	7.72057	21.876	1.98441	15.3723	2.17716
Pyrimethamine	14.8448	1.23264	2.06544	25.6429	16.4971	10.6722	0.840437	1.35233	1.14601	0.918669	1.24867	1.70935
Tetranor-HETE	50.0208	309.837	357.952	2328.19	1318.09	157.614	148.974	373.533	126.235	126.052	282.154	7.06336
Citrinin	85.8109	5.3418	12.4562	141.066	70.318	58.9456	0.996771	2.73407	4.55761	2.18064	3.879	4.9139
3',6-Dimethylflavone	31.6457	1.23055	3.24122	96.8322	47.1759	31.4944	0.945238	3.08547	5.4635	1.69806	1.7987	0.744654
Lidocaine N-oxide	13.2466	58.2592	9.44164	16.1634	9.96695	16.3989	0.403881	0.408735	0.367415	0.446161	0.443984	0.457496
1-Dodecyl-2-pyrrolidinone	118.687	719.348	506.405	149.236	116.829	263.668	416.241	352.078	366.631	142.33	852.001	296.692
3-hydroxy-1,5-diphenylpentan-1-one	2.4386	2.0538	1.58464	1.09065	2.15151	5.89811	2.41835	7.42125	3.175	1.9437	2.12737	10.8274
4-Methylbenzylidene camphor	7.89288	47.6266	12.8869	12.3301	6.43881	41.9751	3.14495	1.80956	2.04215	2.15537	2.40505	2.05876
Diphenhydramine	0.242593	0.265477	0.302128	0.264146	0.288333	0.254465	0.223271	9.10637	0.230345	0.254962	0.238499	0.357233
Hexadecanamide	14473.4	19231.1	18746	10614	10458.7	7933.94	12708.4	12480.7	9474.92	11979.5	12426.8	10678
Monolaurin	222.03	216.873	241.869	213.672	252.4	213.876	199.586	208.886	157.102	186.581	175.521	244.567
Ethyl myristate	8.74268	22.2417	14.215	31.551	42.6463	72.0757	78.636	348.274	357.502	102.863	420.004	1.11246
ISOPALMITIC ACID	12.8929	6.19931	3.17412	2.05615	3.99353	2.53845	43.4017	18.8201	23.7841	95.2695	14.391	8.80016
Glycero-3-phosphocholine	245.344	240.307	287.139	235.945	270.982	250.948	214.432	209.114	176.115	225.162	172.145	255.302
N,N-Dimethyltetradecylamine-N-oxide	33.4792	91.2013	83.9374	25.5324	30.5914	34.4337	66.3786	53.8788	42.8997	29.5186	92.556	42.9537
Glutamyl-S-allylcysteine	14.6659	1.90171	2.06561	42.9712	20.0833	15.9611	0.779928	3.87243	3.49996	1.37648	2.98823	0.890969
2-[5-(2-hydroxypropyl)oxolan-2-yl]propanoic acid	117.887	3.71553	8.29787	224.112	432.747	50.9106	6.20604	13.055	10.9799	10.3846	10.5174	10.9685
6-Acetyl-1,1,2,4,4,7-hexamethyltetralin	44.6818	115.646	13.8635	50.9103	47.6305	68.2423	1.32417	1.74979	3.54488	1.28236	1.77394	1.6995
Pentadecanoic Acid	83.846	89.0347	79.3728	60.8837	67.4907	44.506	62.7986	70.4784	55.3054	72.7866	81.0194	54.2986
Indirubin	4.44453	1.86315	1.8503	1.01285	10.4771	1.99904	0.77723	4.28626	1.61635	58.2885	1.31968	2.51436
Stearolic acid	14.6426	23.2762	13.612	74.7179	86.2119	120.052	225.342	1260.29	898.556	210.635	1248.87	3.05799
Oxymatrine	39.3001	168.329	20.5085	52.7186	39.7375	57.251	0.465788	0.494774	0.618531	0.532059	0.599475	0.652254
Sphingosine (d18:1)	14.4385	14.4576	8.93439	11.7086	13.5904	32.8689	92.906	39.4822	44.276	40.9619	51.2766	141.764
Cearoin	118.251	5.41585	13.5713	183.509	356.04	249.64	1.75829	0.502404	0.914157	0.445255	0.65569	0.727895
Tri-isobutylphosphate	42.3322	11.3662	12.8381	75.7338	111.984	84.0612	6.51451	16.8577	16.7556	1.98322	5.42495	5.07793
Helenine	4.87589	0.500054	0.546381	2.41178	1.08356	8.34346	0.446679	0.481999	0.5735	0.471016	0.513368	0.692447
Myristoyl Ethanolamide	165.366	1015.9	717.957	194.484	154.556	359.77	704.091	477.107	508.406	209.802	1190.71	635.057
2'-O-Methyl-5-methyluridine	256.322	6.41792	12.4162	229.126	401.246	113.974	45.5299	72.5779	85.8852	55.8923	81.5169	54.28
Nematophin	0.660237	0.619575	0.703129	0.748894	0.886864	0.629677	20.6127	54.8171	64.9832	24.3478	51.4619	78.0136
Estradiol	61.9105	40.0575	13.0158	150.425	111.205	126.96	4.21859	21.6708	25.2365	3.72551	2.47904	7.93927
Etiocholanolone	63.6607	204.691	64.8488	65.2057	41.1025	41.1106	12.8892	11.5214	8.30068	17.0344	28.0785	15.598
Sclareol	9.06994	38.6519	5.66778	13.6756	10.4289	17.6406	0.099108	0.111551	0.52757	0.104923	0.160472	0.153427
Palmitic Acid	88556.8	96577.4	114925	69315.4	63518.3	46888.2	71697.4	75520.5	54394.7	66429.1	69942.4	60576.7
12-Oxo phytodienoic acid	16.9693	93.3236	90.0946	123.959	40.0379	37.6793	43.3217	52.6257	67.8501	9.95137	78.3516	8.48345
Clenbuterol	35.7491	246.134	439.481	57.5034	53.7714	49.4393	50.2286	319.722	684.693	29.8291	34.329	173.925
6-Gingerol	5.63945	10.9912	1.41961	2.13883	3.46987	4.41555	3.45987	9.38271	18.4908	3.42976	3.84944	25.8385
DIHYDROTANSHINONE I	119.717	8.16305	14.4116	341.342	168.316	116.863	3.15113	11.7636	27.269	12.3868	17.0338	4.60632
isorhapontigenin	3.31587	3.38278	4.98424	5.88126	2.63954	2.70389	0.308523	0.349974	0.33107	0.3855	0.36712	0.496571
ELAIDIC ACID	3.18764	29.6529	7.81313	13.9357	2.41945	6.54592	3.45008	8.90842	4.21979	16.2876	52.7156	23.2825
Stearamide	286.023	340.195	399.321	230.64	257.603	178.226	247.716	204.764	228.223	265.982	295.274	249.319
1,4-Androstadiene-3,17-dione	24.2203	170.664	22.7187	33.2913	18.6467	63.7152	4.28207	3.07681	3.88828	5.33182	3.24575	4.77331
Retinal	87.7085	196.554	131.843	119.694	242.216	47.2218	2.96195	3.74356	2.9348	2.49907	3.48799	4.16523
Pentadecanoyl Ethanolamide	3.72257	3.49878	4.40443	11.373	7.20138	3.59659	124.973	3.69159	2.86507	3.82788	3.12408	191.721
11-Oxoetiocholanolone	2.04505	2.63469	1.54215	2.28797	2.33278	3.90759	0.64718	0.661879	41.5822	1.02717	1.15429	1.24371
Boldenone	5.9499	14.8664	2.41934	18.7406	10.6467	15.2015	0.539762	0.923119	1.79202	0.603146	0.744954	0.942432
Sphinganine	142.92	228.109	220.295	79.722	112.768	111.486	165.257	195.138	122.56	104.775	253.945	133.461
Testosterone	1.16384	6.65436	3.10006	3.30373	2.76412	7.81329	0.928378	1.4613	1.43301	1.1779	2.04028	2.19869
Imazethapyr	676.767	190.765	62.7127	23.4828	44.1675	17.8244	4.02471	15.9076	25.2903	13.7278	90.2701	25.7623
Dyclonine hydrochloride	0.192525	0.937619	0.824183	0.799762	0.682826	13.4056	14.7135	34.4378	29.5116	14.8243	7.81729	1.96844
Malonyltryptophan	1.15764	0.628489	0.68306	0.671045	0.724004	0.66888	19.4661	52.9341	67.0133	29.8333	47.8737	47.8724
4-GUANIDINOBUTANOATE	238.306	0.976989	135.274	3.35547	1.01913	0.753781	0.725355	0.792099	0.630768	0.793208	1.39147	0.971066
Octyl-methoxycinnamate	3.54841	1.15636	1.11698	39.635	29.3714	9.8421	2.94084	5.04221	17.2778	6.05042	2.37899	1.51434
Palmitoleic Acid	59.3555	58.5556	26.9852	147.109	126.599	120.003	36.0887	63.9916	83.0669	44.275	64.3222	36.9786
1,7-bis(4-hydroxyphenyl)heptan-3-one	12.1883	56.763	10.0036	20.4695	14.0495	16.6315	0.267182	0.286666	0.590559	0.30875	0.303654	0.481174
Sphingosine	1230.1	1607.96	1480.24	958.109	1003.05	808.56	1059.9	1073.34	951.912	1047.26	1150.76	862.046
Oleamide	12.3879	59.4882	42.2074	11.1341	9.65922	22.8038	30.7045	29.3815	25.5213	11.7282	79.9852	49.1266
8-HEPE	47.2286	136.978	20.4739	62.9224	81.3029	242.761	1.47812	3.8231	1.16644	1.76183	3.8289	1.06367
2,2'-(Tetradecylimino)diethanol	5712.28	5543.07	7140.48	4288.45	5153.89	3066.9	4564.98	4327.17	3799.1	5202.19	5355.54	4403.82
8,9-Epoxyeicosatrienoic acid	15.4353	37.7138	29.044	53.0215	41.9198	9.36609	0.599081	0.719457	0.563758	0.424132	1.20259	0.574074
19-HETE	179.622	338.927	240.924	341.238	567.477	89.7712	25.8007	145.613	198.637	17.0233	244.234	6.73264
Hexaethylene glycol	352.233	23.232	248.597	37.1828	6.79385	9.7436	3.74809	7.4897	6.59022	5.01059	24.6998	4.83673
Dehydroabietamide	1.24224	0.337674	0.498373	0.769315	0.382994	0.341511	27.0952	121.951	133.407	25.5934	142.091	39.7302
Hydroxytestosterone	31.2569	69.0661	22.984	30.031	24.9495	43.0175	7.58799	1.09547	6.62634	9.83837	2.88786	0.74277
Arachidonic acid	49.3609	255.827	74.3139	80.0461	68.9519	87.8866	55.0406	301	207.616	51.8549	277.923	9.19044
Gelsemine	1.08216	0.762214	0.81038	0.803411	0.868577	0.784676	16.6569	66.0021	65.353	25.9399	147.997	66.3136
MAG 13:0	194.311	202.148	266.651	148.803	161.052	104.176	172.442	153.867	141.714	177.64	211.838	168.343
11-Hydroxyandrosterone	5.51901	84.8285	81.8853	10.0711	5.29702	19.3283	36.6031	167.634	128.579	13.9004	261.491	1.89945
AVOCADYNE	62.5087	12.07	10.68	25.0861	8.53203	8.26191	5.71611	27.5186	89.1072	15.9095	23.4048	31.2493
Glutathione	19.95	0.277383	3.08209	13.7398	22.1667	42.4834	0.123515	0.38954	0.647145	0.140371	0.696984	0.204816
Betaxolol	5.11933	3.31463	4.69135	11.8807	9.49561	7.15396	8.55522	9.84097	26.2178	11.6054	7.7672	1.33271
Avocadene 1-acetate	43.0058	102.853	61.8878	110.414	92.2291	388.793	50.3973	988.238	1223.92	18.9185	1193.09	17.1848
Ethyl oleate	1.64645	3.66846	1.8537	2.4797	1.83528	1.69262	2.50767	3.71328	4.20338	6.15541	8.24311	2.7219
Heptadecanoyl Ethanolamide	5.26454	2.82467	2.23984	1.0555	1.57048	3.99409	61.7654	6.31229	0.397042	6.09243	0.511076	82.4122
17-Ethynylestradiol	33.1769	28.6195	11.9457	46.0936	39.6724	43.9034	17.4288	7.25728	5.9682	14.934	5.40625	6.53707
Kahweol	23.6718	165.636	33.006	42.7817	27.3694	141.492	4.40322	2.53354	2.85919	3.01772	3.36728	2.31918
MAG 16:0	61.8508	45.2045	62.6038	46.3118	54.579	33.0242	30.0178	24.3339	33.2449	43.8278	40.3318	45.3596
cinchonine	0.615354	0.49276	0.588738	0.618125	0.594694	0.55933	15.2016	76.3502	83.3786	17.7615	85.8941	25.694
Cafestol	36.037	153.331	100.49	97.3325	69.4944	93.7652	1.24741	3.35429	1.32562	1.20686	1.8888	2.67784
13-OxoODE	576.257	1138.29	214.844	881.547	1013.73	1386.2	6.32736	3.4855	10.1359	1.53293	6.64159	31.7261
Prostaglandin J2	86.6748	311.813	74.5233	137.091	46.6843	394.038	14.1877	4.94012	9.5202	4.15917	6.57449	18.1555
9-HOTrE	30.7982	16.355	9.33653	46.9342	48.4425	103.785	1.67149	1.7335	11.5262	0.438701	3.35498	2.53082
Drofenine	120.332	251.425	93.5114	74.5686	69.2021	92.1355	0.651192	0.671201	1.94885	0.707212	1.50821	0.849148
2-Myristoleoyl-glycerol	1.90244	1.23861	1.90997	1.31998	1.47085	1.26374	12.7215	1.32826	1.18951	1.34438	1.33851	46.5173
4-D-Hydroxysphinganine	74551.9	91829.2	110785	60581.4	61339.6	42377.7	66869.6	71591.6	58906.4	66244.7	80126.7	64327.2
Coenzyme Q2	99.7083	69.2204	22.0867	270.026	195.649	238.204	1.4541	1.85118	2.68005	0.695873	1.90162	30.2502
17,18-EpETE	9.42617	16.5417	12.128	9.46174	27.5826	5.39405	40.1686	4.35709	71.8129	24.199	147.702	1.52796
15-epi Prostaglandin A1	498.293	1261.01	150.883	597.231	632.887	709.903	3.8072	2.63974	8.21939	2.68258	5.27631	10.911
5-OxoETE	41.6851	217.781	37.7674	48.6419	63.3024	84.2821	0.989702	1.51963	2.69587	3.15867	2.00403	2.13447
Carpachromene	4.70056	0.505785	0.650087	6.17976	1.9391	6.40077	0.419943	0.469561	0.398834	0.49326	0.512312	0.674976
17-HETE	91.4601	202.346	139.618	134.766	273.445	41.3934	3.79162	5.38914	3.78095	3.61147	4.39529	6.09896
18-HETE	8.61708	7.60637	12.7048	14.9786	10.8456	1.36889	0.497499	0.739286	0.869388	0.528534	1.23556	0.687132
N-(p-Coumaroyl) serotonin	85.5684	45.0797	83.3741	68.3542	63.5365	175.826	0.492771	0.827673	7.45642	0.532254	0.699149	0.728671
Linoleoyl ethanolamide	11.8258	2.07848	1.80519	3.0489	2.93845	2.26589	23.3399	49.1284	68.8179	20.235	37.7901	140.209
2,3-dihydroxypropyl 12-methyltridecanoate	23.3039	170.584	185.722	174.583	103.919	62.4198	128.035	907.425	531.102	114.981	780.536	0.779541
Corticosterone	8.97155	9.13536	13.4557	13.154	12.2784	9.41643	8.01447	38.367	38.3187	4.75906	36.1562	7.65563
Ifenprodil	37.0296	5.85162	3.13824	20.3927	25.7048	40.4971	0.0868541	0.156928	0.103282	0.215507	0.104228	0.205418
Triphenyl phosphate (TPP)	11.4283	14.4196	15.9595	8.36823	9.57474	22.4505	4.61747	12.2584	7.36994	9.63849	10.823	19.5057
Avocadyne 4-acetate	2.11085	10.8525	10.626	202.323	129.101	55.5694	87.2769	557.881	414.088	88.5652	511.743	0.674409
ACar 11:1	11.5219	187.996	130.069	0.341922	0.338106	1.02511	1.5187	3.57269	4.01486	4.81799	4.2999	0.391713
Stearoyl Ethanolamide	4.68034	28.6896	21.5234	5.64594	4.51252	11.879	16.9918	13.8206	11.6965	6.68717	34.13	7.65981
Avocadene 2-acetate	7.58271	156.155	24.2592	101.064	89.5961	135.307	70.1724	335.295	286.95	45.119	378.911	12.5754
Fluridone	22.2138	28.2271	20.1774	9.23252	13.761	9.24915	0.22048	0.509403	1.42074	0.255546	1.68951	2.41225
Aflatoxin G2	16.3087	8.06626	6.58419	6.59222	13.3726	18.0945	4.42043	13.0528	20.6084	7.84821	23.0203	46.3128
Ceratodictyol	4.54976	58.603	52.768	42.6135	29.267	166.912	84.2581	354.815	407.468	46.4478	495.815	1.17969
oleoylethanolamide	63.4465	86.7668	94.6029	47.6971	47.2251	35.6377	60.8354	57.9591	52.9078	56.6753	81.5029	53.3331
Prostaglandin E2	61.295	6.42889	1.46994	100.747	87.0895	145.774	10.4566	13.5316	16.5593	0.879211	6.02167	7.24608
Pefloxacin mesylate	63.9484	26.988	51.2362	82.3773	33.5434	96.9002	2.89192	1.68647	5.68386	1.62662	3.79435	2.50805
MG(15:0/0:0/0:0)	259.766	373.053	348.436	224.406	249.274	165.661	257.604	269.787	228.263	250.681	329.085	224.624
Bicyclo prostaglandin E2	44.6267	7.50267	3.32123	75.1458	110.571	75.867	17.1571	36.212	44.2663	3.8491	17.6365	15.4713
2-Linoleoyl glycerol	30.6385	5.52021	5.0382	25.0098	4.05762	4.25813	1629.66	2505.34	4530.09	311.147	4892.95	14.5
Erucamide	1.51347	8.71366	2.90911	1.34842	1.21496	4.63055	4.79957	5.8825	5.02285	0.812798	31.1887	1.47295
N-Acetylsphingosine	1.35596	0.750799	0.763261	0.625723	0.823318	0.30087	287.221	0.2835	0.263476	2.79441	0.29264	56.26
Clotrimazole	3.26522	0.284974	0.264387	3.53026	1.86335	9.06402	188.297	150.927	368.563	36.5284	322.234	39.8795
Limocitrin	19.0491	0.160364	0.985142	7.54493	3.74957	4.17224	0.131223	0.154839	0.124634	0.141304	0.154079	0.204378
10-Nitrooleate	24.2106	114.495	122.653	30.0197	24.0415	26.1949	0.944539	0.907918	17.1127	0.736409	1.11	1.17233
9,10,13-trihydroxyoctadeca-11,15-dienoic acid	11.1855	9.19309	8.88045	30.2299	22.8423	11.0421	3.28829	26.983	40.0451	4.66961	18.4645	23.6979
Andrographolide	1.69061	0.336934	0.372374	2.43202	1.54778	2.70717	7.54487	22.9044	25.6586	4.16218	19.5554	0.443596
Docosatrienoic acid	4.13093	4.22309	7.59125	9.01774	8.47366	9.80905	11.9868	9.03065	10.2982	12.6921	8.16801	5.31128
5-(8,11,14-pentadecatrienyl)resorcinol	5.88773	18.3103	4.65879	5.85658	4.91663	10.9247	0.386952	0.488189	0.480395	0.387915	0.546117	0.515426
9,10,11-trihydroxyoctadec-12-enoic acid	71.406	62.5367	56.3818	65.8146	57.2962	48.7124	6.22787	12.2036	32.0213	7.25232	14.8208	40.4678
1-Monopalmitin	44.9912	18.6279	7.37803	69.6687	76.9132	98.7275	138.071	662.513	609.783	129.595	926.082	3.664
monolinolein	38.0856	62.0379	47.3234	136.526	61.6649	83.8168	295.223	668.526	1021.82	151.155	1476	2.77892
Arachidoyl Ethanolamide	2066.51	2416.52	2043.34	1497.17	1652.38	965.281	1390.75	1915.93	1638.83	1732.02	2112.54	1304.81
1-monoolein	11.3155	97.7208	54.9674	47.643	62.6816	184.77	33.817	88.6263	69.99	71.3786	182.516	20.92
MAG 17:1	12.6279	18.0519	19.8083	8.03092	11.6903	9.32676	16.9559	10.445	11.3047	6.24902	29.0603	13.7476
Ciprostene	1.71257	1.57383	1.48086	1.62627	2.27936	0.920729	472.472	0.433076	0.353532	4.5259	0.447039	124.185
N-(2-Phenylethyl)hexadecanamide	4.62782	4.73571	11.7604	7.22721	7.47554	4.18356	3.71449	6.45516	3.45256	7.19113	7.64286	10.3417
Cortisone	0.51678	0.981288	1.40603	17.0993	6.11409	3.26472	0.806273	0.848262	0.999292	0.625629	0.269283	0.239807
2-Arachidonylglycerol	2.51729	51.7458	27.9786	6.32095	9.59423	52.687	10.8391	25.6408	45.0149	4.51218	48.7731	0.527775
DGTS 7:0	0.631963	0.48671	0.672518	0.501875	0.521555	0.478171	7.13493	11.3696	28.932	0.662761	19.9497	0.862614
1-Heptadecanoyl-rac-glycerol	26706.9	35366.5	36000.2	21778.4	21645.6	15482.3	23715.4	25016.3	14878.4	22827.9	28777.5	21636.1
1,7-bis(3,4-dihydroxyphenyl)heptan-3-one	38.6042	45.1036	39.1543	30.0734	24.371	56.3685	0.718866	1.73473	2.22693	0.769861	0.937116	1.12647
2-(14,15-Epoxyeicosatrienoyl) glycerol	2.64564	1.43826	0.835714	3.17776	2.96049	6.02118	14.3539	76.2118	66.0885	11.4852	78.7008	0.523105
Homocitrulline	82.7515	0.948111	47.3063	0.916885	0.861653	0.731501	0.703915	0.768686	0.612123	0.769762	0.80855	0.942363
beta-Gentiobiose	171.882	34.3529	37.5352	124.507	58.4454	65.6603	46.6932	128.599	151.251	211.479	365.14	98.2231
ACar 15:1	1018.57	1339.99	1233.03	853.479	805.259	578.199	883.953	986.559	789.702	813.74	913.304	859.078
1-Stearoyl-2-oleoyl-sn-glycerol	1.89542	27.512	13.6483	1.41645	1.18467	0.840861	4.17869	8.94382	5.19186	1.20396	6.51224	0.489323
2,3-Dihydroxypropyl nonadecanoate	596.605	781.398	958.233	482.234	472.719	335.39	502.404	507.115	506.574	530.499	652.362	487.95
Cnidioside A	108.159	62.2423	70.0931	246.797	135.454	161.948	8.6322	11.733	12.8314	1.87398	8.44486	5.26117
Tacrine	162.18	1.8391	98.9241	1.96589	1.6714	1.41893	1.4243	1.49106	1.18737	1.58836	1.56839	1.85379
Phytosphingosine-1-P	10.4259	0.93301	3.03197	5.2131	10.971	1.47045	2.60085	4.32474	12.7608	3.52479	41.5634	6.60613
Deoxycholic Acid	0.402668	0.948561	0.930951	0.99004	1.3495	2.18511	1.52836	10.3635	6.88326	2.10353	11.8964	0.284175
Putative (3-hydroxyheptadecanoyl)lysine	6.73172	0.699615	0.699863	6.76782	0.205745	0.250459	6.01743	10.512	12.7409	6.88927	10.0371	17.3258
Tomatidine	5.46998	20.2548	39.1024	5.85356	10.7236	1.30891	5.44601	21.7859	12.4353	15.9868	3.48918	9.03655
MAG 21:0	278.412	353.985	392.643	223.373	237.604	167.599	267.37	287.603	250.923	266.074	356.141	223.591
Valactamide E putative	7.17697	0.695491	0.269703	0.693692	0.407172	0.199893	0.0774248	0.0521319	0.132094	0.568122	0.0568411	0.0746562
Hydroxydeoxycholic Acid	2.81712	0.488045	0.387956	4.14876	5.16492	2.10234	12.9857	32.9288	34.0192	9.94476	3.54674	0.443734
LDGTS 14:0	1.01801	13.141	2.15539	63.5713	56.358	110.816	4.1334	47.2551	27.5467	16.0521	47.8709	0.781487
1-tricosanoyl glycerol	81.1229	101.026	106.28	65.1147	54.6313	40.9872	71.6268	70.8001	66.3128	74.1428	91.8974	57.697
Orientin	0.495356	0.165723	0.191628	0.170224	24.4445	0.172158	0.157421	0.198802	0.188469	0.15551	0.24305	0.256698
Mappain	0.60074	1.08031	0.686063	0.677949	0.769	1.24094	0.559048	3.3274	105.72	0.625693	152.344	0.828813
Glycerophospho-N-palmitoyl ethanolamine	0.327746	3.11209	0.317096	3.7302	7.20692	30.5226	10.7024	13.6247	4.13395	7.47965	11.3431	0.323765
Vindoline	7.7917	1.89918	1.95129	17.5253	13.5346	2.84407	39.8346	36.6871	68.3376	11.1152	1.977	3.77192
LDGTS 16:4	2.05578	7.68942	3.47597	50.3758	42.8107	25.0027	15.117	35.8425	17.7688	14.7873	40.2746	0.401737
Cephaeline	0.417333	0.425439	0.362257	1.9611	1.94793	91.9015	3.63672	6.51176	21.181	0.342451	2.80243	3.67366
LDGTS 16:3	1.16731	16.184	3.16133	78.2901	67.5224	40.9448	21.6115	114.531	81.7773	28.0257	125.851	0.704387
Lomerizine	47.7356	3.35178	3.18477	100.427	89.7708	48.179	163.028	369.111	446.022	37.572	974.966	1.85905
LDGTS 16:2	8.71123	76.1341	20.5393	136.041	174.741	241.588	50.239	311.611	220.387	83.2819	300.562	0.868588
LDGTS 16:1	2.53761	19.4876	5.75608	127.331	106.036	133.014	16.9145	135.276	82.4707	30.1794	193.329	0.675271
Cyclotriveratrylene	0.566287	0.873088	0.523876	2.09773	5.29657	19.2867	5.97565	32.9067	15.6262	7.29414	32.6599	0.727861
LDGTS 16:0	10.4783	24.241	6.40319	134.773	154.668	489.915	113.638	775.426	427.771	187.499	641.417	0.493205
DAG 25:4	3.58407	22.8463	20.0254	4.10938	6.34544	8.53946	18.1308	69.5208	38.706	11.1142	67.5127	14.6133
Oxohongdenafil	318.623	13.2726	238.736	23.8907	3.15381	3.52254	1.5801	2.98019	6.9673	2.02599	21.593	3.75324
Cer-NDS d30:0	8.98996	112.259	38.4675	14.787	7.65795	26.818	38.4032	109.264	71.2226	20.8648	123.048	10.3679
TOBRAMYCIN	150.438	9.91431	2.97015	147.881	283.091	67.4481	124.049	3.36621	2.53664	169.638	2.73776	9.27258
Huperzine	103.912	1.7819	57.3423	1.94661	1.61941	1.3748	1.32295	1.44468	1.15044	1.4467	1.55115	1.77109
LPC 16:4	0.814101	15.0417	11.8892	75.8793	82.6878	1.40986	1.23386	3.17202	0.579257	2.46509	2.29899	0.508103
Gitoxigenin Diacetate	0.173767	0.188605	0.196593	0.184051	0.199857	0.22331	0.172658	8.30204	16.5163	0.964513	0.997688	2.62594
Tricaprylin	0.128617	4.4078	10.0524	0.143166	0.15278	8.12089	9.82914	10.5514	1.50119	0.115751	0.139476	15.7793
PC(16:1e/17-HDoHE)	7.64371	82.2456	24.1885	81.9002	130.028	182.476	32.6424	82.5514	56.3214	18.2301	46.8	0.745994
LDGTS 18:4	11.4695	34.6211	42.5313	69.903	83.5274	203.699	46.8459	190.391	133.963	58.3845	211.085	0.536932
PC(16:0/0:0)	0.685466	7.31376	6.0858	1.8775	4.62716	33.7502	6.138	26.8469	16.4799	4.81971	23.985	0.259482
LDGTS 18:3	84.5815	146.183	48.2151	349.389	719.857	2117.88	417.715	2246.18	1778.77	693.501	2120.43	1.66205
LDGTS 18:2	22.8084	30.2189	8.90358	162.058	253.322	986.555	430.336	4906.7	3529.11	981.096	4425.9	2.92299
LDGTS 18:1	20.4816	18.9223	4.31802	37.0131	50.6873	245.309	31.2829	213.705	157.602	88.9672	215.515	2.62969
LDGTS 18:0	0.279515	0.0972843	0.090864	1.23291	1.88111	5.25192	3.02	15.4442	6.57545	4.39713	9.78398	0.0681102
Cer-NS d32:3	1.60682	1.8341	6.59552	1.23696	2.01566	2.26203	1.54038	8.66154	14.2692	2.20969	11.9685	0.446148
PC 17:1e	1.40172	13.4144	3.75545	9.38254	20.3825	79.0623	3.89398	17.6275	12.5153	3.18573	10.9571	1.24141
LDGTS 19:2	0.29147	6.87768	3.68182	2.0963	2.86812	64.9232	5.2717	47.82	54.4075	7.41658	42.1872	0.322477
Cer-NDS d32:0	1889.63	858.89	242.637	4788.85	1211.24	626.808	666.768	4168.38	5378.03	22.9007	1335.08	10025.3
Microsporin A	22.2395	248.068	127.174	119.92	289.112	392.934	162.427	1046.43	664.202	67.6354	445.432	2.01242
LDGTS 19:1	1.76173	1.08558	0.235475	1.9968	2.39609	11.428	0.434095	1.59241	1.79085	0.834422	1.13844	0.267638
Microsporin B	34.4435	65.5336	66.8789	143.209	151.665	212.122	165.466	697.69	476.273	234.309	671.589	0.846547
LysoPC(18:4)	1.27798	13.9259	6.39408	19.2557	32.2458	10.4368	2.59677	6.82588	3.34925	2.72858	4.96673	0.565643
LPC(18:2/0:0)	85.5768	117.535	45.0848	254.741	631.637	1980.09	392.624	2222.23	954.421	433.608	1604.01	1.61739
LDGTS 20:5	5.62289	134.045	59.9302	34.3651	46.8568	221.951	99.2802	647.881	381.877	179.957	271.623	1.09234
LDGTS 20:4	4.59534	5.67916	1.56442	158.152	211.842	450.728	10.9036	75.2992	56.7977	26.7726	137.217	0.324671
1-Stearoyl-sn-glycero-3-phosphocholine	1.05202	2.37931	0.983296	3.03422	7.97565	34.2618	5.05682	12.6777	5.40913	4.31245	9.70626	0.253854
LDGTS 20:3	1.01283	2.05684	0.339855	13.6823	29.8196	49.8473	4.43073	41.0691	29.387	14.3014	33.6802	0.359198
Raffinose	216.685	61.6011	69.9603	140.36	92.2065	203.928	130.899	479.235	545.492	93.6465	149.702	50.3033
Proscillaridin A	0.558908	4.28997	3.89077	0.864856	0.97499	7.05877	5.33654	22.1059	20.1726	2.7944	36.267	0.165346
ACar 26:3	44.4036	328.547	216.605	54.337	31.5966	123.43	146.565	186.036	174.45	55.8038	466.954	54.8979
PC 19:1e	0.273226	9.23108	4.97579	2.35653	3.28687	90.2699	3.86703	20.8094	17.7425	0.724548	10.3702	0.314816
PC(19:1(9Z)/0:0)	2.081	12.79	4.59095	28.7958	44.8482	393.888	16.7921	61.3873	40.3447	11.0374	21.7862	1.09525
Ceramide	144.023	1137.94	417.318	1597.09	2074.07	323.663	1025.16	466.122	1245.34	1319.69	1261.24	306.205
Milbemycin A3 oxime	8.69412	9.91612	4.83485	25.4308	72.4536	246.785	32.2024	228.114	101.506	51.7513	140.413	0.282317
PC 20:5e	20.4079	36.0332	19.131	72.0449	104.834	93.7264	1.82052	3.23191	2.85916	0.876504	6.39326	0.2456
PC 20:4e	60.8243	345.127	182.757	138.569	270.819	436.539	40.5638	83.2811	61.9429	22.5313	90.2577	0.860046
PC 20:3e	31.6626	25.7295	21.1894	21.1707	49.2243	95.3724	13.6517	40.8534	14.8361	9.47814	25.4081	2.13974
LDGTS 22:5	1.62635	13.4557	10.5557	39.7554	43.2124	173.563	14.7717	28.6951	19.5105	14.547	16.7659	0.272027
LDGTS 22:4	0.890381	0.373348	0.290415	59.2198	47.4688	102.062	0.376094	1.85532	1.23846	2.29994	2.11698	0.323489
DAG 30:4	65.5666	492.247	395.524	45.9346	49.6253	131.353	138.045	219.589	146.959	64.9674	486.483	44.8438
DGTS 21:0; DGTS 10:0-11:0	32.8434	59.5491	72.6761	27.8552	26.4559	22.4252	42.3914	44.64	39.2562	47.7737	50.5855	38.4357
PUROMYCIN HYDROCHLORIDE	5.22218	4.52444	3.74884	23.8813	19.839	8.38451	0.938454	0.553481	0.495666	0.479193	0.557754	0.719555
Bovoside A	20.8823	174.888	115.678	41.7567	55.5443	51.1141	10.5223	26.4476	9.04844	2.49013	17.848	0.229804
3-Hydroxy-4-ketotorulene	1.83762	0.455545	0.644656	14.7796	25.4477	68.0224	1.13135	1.01968	0.262923	1.77558	0.578678	0.327677
LPC 22:6	4.02743	35.5276	15.9501	4.83542	10.8579	59.9981	0.440043	1.67291	1.25523	1.9694	6.41725	0.557199
PC 22:5e	1.92803	15.092	7.3416	2.96171	5.19928	60.1224	0.499906	1.68156	2.02497	3.30012	15.7728	0.205008
PC 22:4e	1.59358	13.8541	9.08638	2.06231	5.43404	82.3011	13.6014	29.1325	19.0186	9.73157	14.2093	0.284046
DAG 32:4	9.50751	69.7133	46.5163	9.33078	7.34971	27.0945	32.4792	31.8864	32.2099	9.549	91.4034	14.8377
Pectenolone	4.78023	0.684619	1.33566	0.766149	1.3411	5.02774	3.24041	4.02456	0.884201	1.15922	1.14031	3.80111
Diadinochrome	2.55924	1.55938	1.34699	24.3629	41.9942	112.613	2.10746	1.71152	0.466652	2.84797	1.2568	0.703288
Antheraxanthin	16.3025	33.3757	26.4459	13.307	13.7918	14.3822	0.16601	0.21872	0.194255	0.606679	0.239347	0.215163
Austrobuxusin I	399.364	17.0024	287.856	24.0313	3.69542	6.25922	2.78665	7.08792	5.7127	4.34345	16.0373	7.37506
Deoxykhivorin	104.906	16.0602	40.8702	254.018	201.794	168.806	82.2366	293.358	244.364	54.4715	174.208	330.67
DAG 33:3	8.04842	9.56705	36.7971	3.02584	5.14506	0.365269	3.83937	2.44565	1.40712	2.15969	11.8177	0.296064
Astaxanthin	245.375	855.218	108.974	260.755	322.073	367.445	0.794086	0.939785	0.779763	0.188354	0.320743	0.548509
Crassostreaxanthin B	146.098	485.334	99.9629	194.878	218.217	177.12	0.446547	1.4483	0.946172	0.194204	0.526334	1.70581
DAG 33:0	93.7767	145.121	174.501	128.148	99.8802	81.3169	36.681	129.182	95.4253	93.8113	52.5375	148.886
Nostoxanthin	16.7773	42.0822	18.535	22.5482	32.3604	13.4908	0.0978498	0.154057	0.118353	1.26645	0.127438	0.148213
Androsterone	7.87187	28.0968	5.53204	10.0926	15.2646	14.8868	2.18945	0.758604	0.825605	1.23321	0.369469	0.81767
Bilirubin	10.2637	0.642864	3.77581	102.553	63.2982	54.2063	50.9264	129.71	108.089	36.1751	69.4239	91.316
Amarouciaxanthin A	428.471	1775.15	329.97	429.038	389.2	595.951	0.772245	0.481327	0.344214	0.220787	0.446941	0.300466
PC 25:3e	29.4623	62.3478	33.4439	27.1841	24.3339	20.2517	0.529784	0.408098	0.466592	0.405814	0.596738	0.590102
Tabernamine	33.1966	35.1061	10.694	50.6978	51.6185	43.799	0.189019	0.25722	0.17963	0.207384	0.295929	0.314427
MGDG 24:1	34.0208	17.7537	17.5692	24.669	22.2386	47.9235	29.1792	46.0454	38.8007	29.7456	33.6305	40.0275
Ouabain	0.891188	0.167487	0.46467	7.59093	5.18416	5.83876	13.5779	23.2522	16.5366	12.9951	19.3043	88.0139
DAG 35:0	0.0858214	0.113032	9.011	0.112824	0.107071	0.108193	0.091928	0.090953	0.226036	0.0846355	0.144308	21.9451
PC 25:3	16.5334	35.9812	28.1427	22.8992	18.4657	21.4392	0.372964	0.43454	0.376738	0.417741	0.484351	0.571621
Peridinin	8.79286	4.34997	2.58149	10.4728	10.7237	11.4403	0.291794	0.504268	0.501275	0.326053	0.464798	0.490489
Pleiomutine	142.341	490.288	84.4864	169.607	192.927	257.83	0.924141	0.728792	0.728054	0.616139	1.18067	0.842033
Emericellamide A	13.6454	41.4211	22.261	28.8974	14.1385	22.3925	0.463566	0.468992	0.604916	0.419052	0.787756	0.564203
PC 25:2	177.228	362.352	268.269	175.258	182.847	117.921	1.86727	1.9907	1.83845	2.7066	2.43785	2.68966
Goniomedine B	8.75269	3.88784	2.10962	15.0902	14.1788	12.6938	0.267885	0.285737	0.260941	0.264579	0.365138	0.337047
Geissospermine	13.0161	6.46048	3.14386	17.3028	14.2663	17.9096	0.277378	0.368953	0.369264	0.317436	0.36151	0.441777
PC 25:1	25.2368	17.4853	12.6397	17.3807	16.4321	33.1951	21.6392	34.121	28.4443	22.1872	25.0284	30.0503
euphodendroidin V	0.156621	0.162946	0.181909	0.201031	0.188846	0.18194	19.8637	16.603	33.5534	3.87354	45.8157	54.0723
GlcADG 25:0	60.4581	64.967	46.6258	45.1993	54.4768	90.6203	54.6015	75.9882	74.7571	57.1579	71.7629	82.7164
Goniomedine A	12.7297	5.52025	1.38814	14.4823	16.2709	11.9361	0.433862	0.709845	0.647106	0.350822	0.762348	0.482342
Coproporphyrin III	0.312402	0.0888941	0.0720925	0.588894	0.957884	1.49237	1.57917	15.0758	4.67997	1.14441	8.92618	5.53175
Fucoxanthin	24.3504	3.96635	12.2981	6.77211	19.0846	29.5837	25.8854	24.1359	7.02333	9.79103	10.1075	23.9867
GlcADG 26:0	30.5661	31.5636	19.7053	18.5835	23.0832	40.2051	28.2241	33.2187	35.1473	22.8196	30.1388	33.0605
PC 27:1	4.65436	10.9391	5.38019	5.5163	5.97801	5.36344	0.0252821	0.0272812	0.023569	0.382015	0.0263662	0.0392626
Resiniferatoxin	10.5026	15.6406	18.212	18.2508	9.56435	13.3122	0.148453	0.154849	0.179046	0.167134	0.162658	0.223369
16-demethoxy-20-epi-serpentinine	2.88859	21.2729	20.1847	233.348	132.228	16.9752	10.2301	97.9952	70.9498	15.3575	95.3665	0.196164
PS 30:0	40.8267	44.511	33.9743	29.6275	36.1499	73.2656	27.5584	61.5977	55.4523	39.9537	49.0532	64.8595
DGTS 34:9	20.8899	20.206	13.7071	12.2922	15.5429	29.8974	19.5963	26.0554	25.1127	16.28	24.0037	24.7558
Vibriobactin	0.241595	0.165077	0.259454	0.178916	0.198484	0.180912	11.2895	19.3828	24.27	4.57699	29.4736	15.2231
Microcolin E	29.5878	29.8465	21.4616	18.7203	25.0107	46.4066	23.9956	42.5727	36.379	25.2818	27.7419	44.4852
PC 35:5	4.39572	0.469517	0.37076	2.04319	0.313173	0.339099	0.308247	5.84021	33.1143	3.53365	6.22265	2.36724
Ferrichrysin	0.174832	0.180131	0.199349	0.178467	0.200178	0.183745	10.3945	58.0634	68.7278	13.3686	58.2602	11.441
GlcADG 28:1	2.55782	108.939	67.2113	25.6304	26.5595	308.636	2.52318	3.58627	2.53965	2.4033	2.9249	4.05863
