# Supplementary material for: Comparative metabolite profiling of salt sensitive Oryza sativa and the halophytic wild rice Oryza coarctata under salt stress
Source: Plant Environ Interact. 2024 Jun 15;5(3):e10155. doi: 10.1002/pei3.10155 (PMC11179383; doi:10.1002/pei3.10155)
Supplement: Supplementary file 2 — File S2: Venn diagram results for differentially expressed metabolites. [file PEI3-5-e10155-s001.xlsx]

## Sheet: Sheet1
Supplementary File S2: Venn diagram results for differentially expressed metabolites
212 elements included exclusively in "Oc.C/Os.C"	58 elements included exclusively in "Oc.S/Oc.C":	94 elements included exclusively in "Os.S/Os.C":	32 common elements in "Oc.C/Os.C", "Oc.S/Oc.C" and "Os.S/Os.C":	92 common elements in "Oc.C/Os.C" and "Os.S/Os.C":	18 common elements in "Oc.S/Oc.C" and "Os.S/Os.C":	44 common elements in "Oc.C/Os.C" and "Oc.S/Oc.C":
Up	Up	Up	3 Down in "Oc.C/Os.C" and "Oc.S/Oc.C"; Up in "Os.S/Os.C"	6 Down in Both	1 Up in "Oc.S/Oc.C" and Down in "Os.S/Os.C"	25 up in "Oc.C/Os.C" and down in "Oc.S/Oc.C":
Amarouciaxanthin A	N-lauroylethanolamine	PG 18:2	1,5-Naphthalenediamine	beta-Gentiobiose	barceloneic acid A	Cearoin
Vanillic acid	PHENYLACETIC ACID	Cephaeline	Avocadyne 1-acetate	Ethyl oleate	10 Down in "Oc.S/Oc.C" and Up in "Os.S/Os.C":	Coenzyme Q2
Estriol	Vanillin	2-[5-[2-hydroxybutyl]oxolan-2-yl]propanoic acid	4,4-Dimethyl-2-oxotetrahydro-3-furanyl betaglucopyranoside	2,3-dinor-8-iso Prostaglandin F2	tetranor-12-HETE	4-Methoxycinnamic acid
Docosahexaenoic acid	Hexadecanamide	Vindoline	10 Up in all of them	LPG 16:2	Bilirubin	Geissospermine
Diferuloylputrescine	Morpholine	Cer-NDS d32:0	Isosafrole	Anhydrobrazilic Acid	DIACETYL	Goniomedine B
Lariciresinol	Sphingosine	Indoleacrylic acid	N-Alpha-acetyllysine	6,8-Dimethyl-4-hydroxycoumarin	LPG 18:1	Shanzhiside methyl ester
13-OxoODE	CAPRYLIC ACID	Nephrosteranic acid	PE 18:1e	5 Up in "Oc.C/Os.C" and Down in"Os.S/Os.C"	Deoxykhivorin	LDGTS 22:4
Pleiomutine	DIETHANOLAMINE	Methyprylon	7,13-dihydroxy-4,8,12-trimethyltetradeca-2,4,8-trienoic acid	Nicotinamide	Chrysoeriol	LysoPC(20:5(5Z,8Z,11Z,14Z,17Z))
Tabernamine	Palmitic Acid	6-Aminopenicillanic acid	Phenylalanine	3-Hydroxyfluorene	RIBOSE	Peridinin
Ifenprodil	1-Heptadecanoyl-rac-glycerol	Hydroxydeoxycholic Acid	4-Acetamidophenol sulfate	Lipoic acid	Linolenic Acid	3-Methoxycinnamic acid
N-(p-Coumaroyl) serotonin	ACar 15:1	Tryptophan	3-(4-HYDROXYPHENYL)LACTATE	1-Naphthol	Fuberidazole	PC 20:5e
15-epi Prostaglandin A1	Norvaline	Raffinose	2-Furoic acid	Etiocholanolone	Dronedarone	FA 18:4
Gibberellin A4	Arachidoyl Ethanolamide	Trifolin	Citraconic acid	23 Down in "Oc.C/Os.C" and Up in "Os.S/Os.C"	Down in both	5-Keto-caproic acid
CYSTEINE	MAG 21:0	Simazine	Diffractaic Acid	Epicatechin	Glucose 6-phosphate	Tetranor-12-HETE
1-O-Caffeoylglucose	2,6-Di-tert-butyl-4-nitrophenol	6-Gingerol	18 Up in "Oc.C/Os.C", Down in "Oc.S/Oc.C", Up in "Os.S/Os.C"	PYROGALLOL	6 Up in Both	4-Vinylphenol
PG 27:3	Sphinganine	PC 19:1e	4-METHYLCATECHOL	HOMOVANILLIC ACID SULFATE	4-Oxoproline	Ricinine
Lividic acid	Phentermine	Eicosapentaenoic acid	3-Phenoxyphenol	Hydroferulic acid	Prostaglandin F3	LPI 16:0
Sclareol	4-D-Hydroxysphinganine	Microsporin A	Ketoleucine	TRICARBALLYLIC ACID	Cinnamic acid	4-Methoxy-1-Naphthaldehyde
Prostaglandin F2	2,3-Dihydroxypropyl nonadecanoate	Chiodectonic acid	1-Hydroxybenzotriazole	Inosine	3-(2-amino-2-oxoethyl)-5-methyl-hexanoic acid	Prostaglandin A1
Prostaglandin A3	Stearamide	LPA 16:1	Cnidioside A	Pantothenic acid	2-METHYLHIPPURIC ACID	N-Methyltyrosine
PG 26:2	MAG 17:1	12-hydroxyjasmonic acid	Kanosamine	Gitoxigenin Diacetate	Acridone	O-Acetaminophenol
Abruquinone B	MAG 13:0	PC(19:1(9Z)/0:0)	N-ACETYLNEURAMINATE	Gentisinic acid		Sedoheptulose 7-phosphate
Oxymatrine	Down	Kainic Acid	11,12-Epoxyeicosatrienoic acid	Loganin		2-(Methylamino)benzoic acid
Resiniferatoxin	LDGTS 16:1	LPG 16:1	Estradiol	Raloxifene		Palmitoleic Acid
Peganine	Pentostatin	Indole-3-pyruvic acid	LPC 16:2	Linoleoyl ethanolamide		Dihydrothymine
Menadione	Stearolic acid	9,10,13-trihydroxyoctadeca-11,15-dienoic acid	Tri-isobutylphosphate	LysoPA(18:1(9Z)/0:0)		6 Down in Both
Drofenine	LPG 18:2	3-Indoleacetonitrile	2-Pyrrolidinone	PE 15:0		Dipropenyl disulfide
Gallic acid hexoside	3-HYDROXYPROPIONIC ACID	4-Hydroxybenzoic acid	Bicyclo prostaglandin E2	Valsartan		Ouabain
(2R,3S)-Piscidic acid	Microsporin B	Dyclonine hydrochloride	Prostaglandin K2	Gentisic acid		MGMG 18:2
Glutathione	PG 20:1	Irigenin Trimethyl Ether	Betaine	Prodiamine		PG 16:1
PC 25:2	LDGTS 16:3	Harmalol	Methoxyhaemoventosine	3-Phenyl-2-propen-1-yl 6-O-betaarabinofuranosyl-betaglucopyranoside		1-O-(3,4,5-Trimethoxybenzoyl)-betagalactopyranose
2-methylquinolin-8-ol	LDGTS 16:4	PROLINE	DAG 7:0	Cyclohexylamine		3-[3-(betaGlucopyranosyloxy)-2-hydroxyphenyl]propanoic acid
Euparin	DGMG 18:3	Nicotinic acid	FA 18:5	Malonyltryptophan		9 Up in Both
Serotonin	Meglutol	15-Deoxy-12,14 -Prostaglandin J2	1 Up in "Oc.C/Os.C", Down in "Oc.S/Oc.C" and "Os.S/Os.C"	Podophyllotoxin		Fluridone
Cafestol	1-Monopalmitin	13,14-dihydro-19)-hydroxy Prostaglandin E1	Maltose	calceolarioside A		THYMIDINE
1,7-bis(4-hydroxyphenyl)heptan-3-one	LDGTS 14:0	2-HYDROXY-2-METHYLBUTYRIC ACID		Cypridinid luciferin		2-Aminoacetophenone
PC 25:3e	LDGTS 16:2	LPG 17:1		58 Up in both		Porphobilinogen
PC 25:3	Benzoquinone	Sorbic acid		Astaxanthin		Prostaglandin F3alpha
falcarindiol	4-AMINOBUTANOATE	Nicotinoylglycine		Crassostreaxanthin B		Leucine
Dehydroepiandrosterone	MGMG 18:3	LPI 15:0		guaiaconic acid		ITACONATE
3-[3-(betaGlucopyranosyloxy)-2-methoxyphenyl]propanoic acid	Betaxolol	maltotriose		genipin 1-gentiobioside		16-Hydroxyhexadecanoic acid
Glucose 1-phosphate	LPS 18:1	4-benzyl-3-isobutyryloxazolidin-2-one		3(2'-Chlorophenyl)-7-hydroxy-4-phenylcoumarin		Tyrosine
Apocynin	DGDG 15:1	Sinapoyl malate		6-Hydroxycaproic acid		4 Down in "Oc.C/Os.C" and Up in "Oc.S/Oc.C":
Butenolide	LPG 18:3	LDGTS 20:5		3',6-Dimethylflavone		1-tricosanoyl glycerol
6-Acetyl-1,1,2,4,4,7-hexamethyltetralin	Docosatrienoic acid	2-(6-hydroxyhexyl)-3-methylidenebutanedioic acid		1-hydroxypyrene		oleoylethanolamide
3',5'-Dimethoxy-4'-hydroxyacetophenone	LPS 18:2	1,5,5-Trimethylhydantoin		Epigallocatechin Gallate		Phomalone
Emericellamide A	Coproporphyrin III	2-Aminopyridine		Scaposin		Raspberry ketone sulfate
Irisxanthone	Levoglucosan	PC 17:1e		Loganate
Deacetoxy-7-Oxogedunin	FA 16:4	LPC 16:3		N-Fructosyl isoleucine
9-HOTrE	4-Methoxyaniline	Cortisone		FERULATE
Limocitrin	LDGTS 20:4	Azelaate		1-O-bglucopyranosyl sinapate
2-phenylphenate tetrahydrate	Serine	4,4'-Sulfonylbis[2-(prop-2-en-1-yl)phenol		1-Isothiocyanato-9-(methylsulfinyl)-nonane
FAHFA 20:1	LDGTS 20:3	PC 22:4e		5-HpEPE
PUROMYCIN HYDROCHLORIDE	Avocadyne 4-acetate	3-Ureidopropionic acid		Glutamyl-S-allylcysteine
Nostoxanthin	Carvone	N-Fructosyl pyroglutamate		Indole-3-acetylalanine
Antheraxanthin	13S-HOTrE	4-Methylpyrimidine		3-Hydroxy-3-methylglutaric acid
Lidocaine N-oxide	9-HpODE	FA 16:3		4-Pyridoxate
Metamitron-desamino	Lomerizine	Hexylamine		N-ACETYLLEUCINE
3-O-methylfunicone	PG 20:2	Methoxybenzenediol		NORMETANEPHRINE
kynurenine		Dihydrocapsaicin		4-ACETAMIDOBUTANOATE
Citrinin		2-(3-hydroxy-5-methoxyphenoxy)-6-(hydroxymethyl)oxane-3,4,5-triol		catalposide
PG 27:4		Histamine		3-HYDROXYBENZOIC ACID
10-Nitrooleate		LPI 14:0		Ferulic acid
Biotin		3-Pyridinol		Aconitic acid
N-ACETYLCYSTEINE		Acetophenone		N-Acetyltryptophan
PC 27:1		3-Hydroxyglutaric acid		11-HETE
Pefloxacin mesylate		CITRAMALATE		2-METHYLBUTYRYLGLYCINE
4-oxo-5-phenylpentanoic acid		Pregabalin		2-(hydroxymethyl)-4-quinazolinone
Goniomedine A		DEOXYRIBOSE		Glutamylleucine
5-OxoETE		Aspartic acid		Citric acid
Pulvinic acid dilactone		Pyridoxal		Sodium 2-Oxobutyrate
PG 27:2		Loliolide		PC(16:1e/17-HDoHE)
3',4'-Dimethoxy-7-hydroxyflavone		O-Succinyl-L-homoserine		LYSINE
Boldenone		LDGTS 19:1		Chrysanthemic Acid
Dihydropertusaric		LPI 4:0		Pipecolinic acid
Feruloyl Lactate		N-Methylthreonine		2-Oxoglutaric acid
2-Methoxybenzaldehyde		MGDG 16:1		Oleic acid
4'-(Imidazol-1-yl)acetophenone		Gentiopicrin		2-Aminoadipic acid
2-ETHYL-2-HYDROXYBUTYRIC ACID		Benzoic acid		FA 18:2
aloesin		LDGTS 22:5		N-Acetylalanine
Iso-gamma-fagarine		SINAPIC ACID		Thymol
Nephromopsic acid		Down		9,12,13-trihydroxyoctadeca-10,15-dienoic acid
TAGATOSE		Stearic acid		MONO-METHYL GLUTARATE
Methyl 2,4-dihydroxy-3,6-dimethylbenzoate		N,N-Dimethyltetradecylamine		Malvin
Bicyclo Prostaglandin E2		Cyclohexanamine		Hydroxysebacic acid
LPI 6:0		4-Coumaric acid		ASPARTAME
Androsterone		TARTARIC ACID		3-Indoleacrylic acid
Pyrimethamine		4-Hydroxy-6-Methylpyran-2-One		Purine
2-Hydroxy-4-methylpentanoic acid		FAHFA 21:2		4-Nitrocatechol
5-(8,11,14-pentadecatrienyl)resorcinol		trans,trans-2,4-Heptadienal		6-Methylquinoline
Ctrinin hydrate		Turmerone		Indoline
3-Phenoxybenzylalcohol		3-hydroxy-3-methylpentanedioic acid		8-Hydroxyquinoline
DIHYDROTANSHINONE I		2-Hydroxybenzonitrile		Prolinamide
7,8-dimethylalloxazine (lumichrome)		Metameconine		Clenbuterol
Estrone		LPC 22:5		1,7-bis(3,4-dihydroxyphenyl)heptan-3-one
Antipyrine
PSICOSE
LPE 20:5
ACETYL-CARNITINE
9,12,13-trihydroxyoctadec-15-enoic acid
Threonic acid
isorhapontigenin
Deoxyvasicinone
Carpachromene
Isorangiformic acid
MGDG 22:0
Cynarine
Indole-3-acetic acid
Isopeonol
Cynarin
3-METHYL-2-OXINDOLE
Nephroarctin
Indole-3-acetylglutamic acid
ANTHRANILATE
Delata-17-6-keto Prostaglandin F1alpha
Dinoterb
Isoleucylisoleucine
4-Acetamidobutyric acid
Tripropyl phosphate
2-Hydroxyvaleric acid
m-Aminobenzoic acid
9,10,11-trihydroxyoctadec-12-enoic acid
Histamine-trifluoromethyltoluide
Hydroxytestosterone
4-Pyridoxic acid
4-Hydroxyindole
Bovoside A
KOBUSONE
Theophylline
17-Ethynylestradiol
p-Coumaric acid
LysoPC(16:1(9Z))
N-acetyl-5-aminosalicylic acid
2-Hydroxycinnamic acid
5,8,11-trihydroxyoctadec-9-enoic acid
4-Hydroxycoumarin
6-CARBOXYHEXANOATE
1,3,4,5-tetrahydroxycyclohexane-1-carboxylic acid
methyl orsellinate
N-Benzylformamide
1,4-naphthalene-dione
Phloroglucinol
Glutaric acid
Leukotriene B4
LIPOAMIDE
(4-Ethoxyphenyl)urea
Stachydrine
12-HYDROXY-5-DEOXYDEHYDROMUNDUSERONE
FA 16:2
ANETHOLE
Fallacinal
11-Oxoetiocholanolone
1-(4-hydroxyphenyl)propane-1,2-diol
Nicotinuric acid
N6-(DELTA2-ISOPENTENYL)-ADENINE
cytosine
2-(2-Aminoethyl)pyridine
1,3-DIMETHYLURACIL
Mepirizole
Norleucine
4-Hydroxybenzaldehyde
picein
HYDROQUINONE
1-Aminocyclopropanecarboxylic acid
1-Acetylimidazole
Dodecanedioic acid
Down
4-HYDROXYBENZOATE
Coumaroyl Hexoside
Phenylacetic acid
DGTS 21:0
13,14-dihydro-15-keto-tetranor Prostaglandin E2
3-FUROIC ACID
CARNOSINE
2,3-dinor Prostaglandin E1
Salicylic acid
Sphingosine (d18:1)
Sinapoylhexoside
PA 19:1
Actrarit
Ethylbutanoate
1,3-Dideacetyl-7-Deacetoxy-7-Oxokhivorin
Prolylleucine
SYRINGIC ACID
PC 35:5
PYROCATECHUIC ACID
Caffeic acid
2,6-Dihydroxy-4-Methoxytoluene
ACar 11:1
P-CRESOL GLUCURONIDE
Isovanillic acid
Glutamylphenylalanine
2-Dodecylbenzenesulfonic acid
Nuarimol
sweroside
2-Hydroxy-2-methyl-3-buten-1-yl betaglucopyranoside
Quercetin 3-arabinoside
5-hydroxy-4-methoxy-5,6-dihydro-2H-pyran-2-one
Allantoin
Dihydrobenzoic acid pentose
3,8,9-trihydroxy-10-propyl-3,4,5,8,9,10-hexahydro-2H-oxecin-2-one
Nematophin
ACETOACETATE
2-Methylbutyl betaglucopyranoside
Hesperidin
Methotrexate
Hypoxanthine
3-HYDROXYMETHYLGLUTARATE
Hexose
Dehydroepiandrosterone sulfate
Benzyl alcohol
Mevalonolactone
MGDG 6:0

## Sheet: Sheet2
Metabolites significantly different in Oc.C/Os.C	Up in Oc.S/Oc.C			Down in Oc.S/Oc.C
**upregulated metabolites in green, downregulated metabolites are in red	No change in Os.S/Os.C	up in Os.S/Os.C	Down in Os.S/Os.C	No change in Os.S/Os.C	up in Os.S/Os.C	Down in Os.S/Os.C
Fluridone	✓
THYMIDINE	✓
2-Aminoacetophenone	✓
Porphobilinogen	✓
Prostaglandin F3alpha	✓
Leucine	✓
ITACONATE	✓
16-Hydroxyhexadecanoic acid	✓
Tyrosine	✓
Cearoin				✓
Coenzyme Q2				✓
4-Methoxycinnamic acid				✓
Geissospermine				✓
Goniomedine B				✓
Shanzhiside methyl ester				✓
LDGTS 22:4				✓
LysoPC(20:5(5Z,8Z,11Z,14Z,17Z))				✓
Peridinin				✓
3-Methoxycinnamic acid				✓
PC 20:5e				✓
FA 18:4				✓
5-Keto-caproic acid				✓
Tetranor-12-HETE				✓
4-Vinylphenol				✓
Ricinine				✓
LPI 16:0				✓
4-Methoxy-1-Naphthaldehyde				✓
Prostaglandin A1				✓
N-Methyltyrosine				✓
O-Acetaminophenol				✓
Sedoheptulose 7-phosphate				✓
2-(Methylamino)benzoic acid				✓
Palmitoleic Acid				✓
Dihydrothymine				✓
Isosafrole		✓
N-Alpha-acetyllysine		✓
PE 18:1e		✓
7,13-dihydroxy-4,8,12-trimethyltetradeca-2,4,8-trienoic acid		✓
Phenylalanine		✓
4-Acetamidophenol sulfate		✓
3-(4-HYDROXYPHENYL)LACTATE		✓
2-Furoic acid		✓
Citraconic acid		✓
Diffractaic Acid		✓
4-METHYLCATECHOL					✓
3-Phenoxyphenol					✓
Ketoleucine					✓
1-Hydroxybenzotriazole					✓
Cnidioside A					✓
Kanosamine					✓
N-ACETYLNEURAMINATE					✓
11,12-Epoxyeicosatrienoic acid					✓
Estradiol					✓
LPC 16:2					✓
Tri-isobutylphosphate					✓
2-Pyrrolidinone					✓
Bicyclo prostaglandin E2					✓
Prostaglandin K2					✓
Betaine					✓
Methoxyhaemoventosine					✓
DAG 7:0					✓
FA 18:5					✓
Maltose						✓
Dipropenyl disulfide				✓
Ouabain				✓
MGMG 18:2				✓
PG 16:1				✓
1-O-(3,4,5-Trimethoxybenzoyl)-betagalactopyranose				✓
3-[3-(betaGlucopyranosyloxy)-2-hydroxyphenyl]propanoic acid				✓
1-tricosanoyl glycerol	✓
oleoylethanolamide	✓
Phomalone	✓
Raspberry ketone sulfate	✓
1,5-Naphthalenediamine					✓
Avocadyne 1-acetate					✓
4,4-Dimethyl-2-oxotetrahydro-3-furanyl betaglucopyranoside					✓
