# Supplementary material for: Comparative metabolite profiling of salt sensitive Oryza sativa and the halophytic wild rice Oryza coarctata under salt stress
Source: Plant Environ Interact. 2024 Jun 15;5(3):e10155. doi: 10.1002/pei3.10155 (PMC11179383; doi:10.1002/pei3.10155)
Supplement: Supplementary file 3 — File S3: Differentially accumulated metabolites. [file PEI3-5-e10155-s005.xlsx]

## Sheet: Oc.S_vs_Oc.C_KEGG
Supplementary File 3: Differentially accumulated metabolites
Query	KEGG
1-Heptadecanoyl-rac-glycerol	NA
1-Hydroxybenzotriazole	NA
1-Monopalmitin	NA
1-O-(3,4,5-Trimethoxybenzoyl)-betagalactopyranose	NA
1-tricosanoyl glycerol	NA
1,5-Naphthalenediamine	NA
11,12-Epoxyeicosatrienoic acid	NA
12(S)-HETE	C14777
12(S)-HETE	C14777
13S-HOTrE	C16316
16-Hydroxyhexadecanoic acid	C18218
2-(Methylamino)benzoic acid	C03005
2-Aminoacetophenone	NA
2-Furoic acid	C01546
2-METHYLHIPPURIC ACID	C01586
2-Pyrrolidinone	C11118
2,3-Dihydroxypropyl nonadecanoate	NA
2,6-Di-tert-butyl-4-nitrophenol	NA
3-(2-amino-2-oxoethyl)-5-methyl-hexanoic acid	NA
3-(4-HYDROXYPHENYL)LACTATE	C03672
3-[3-(betaGlucopyranosyloxy)-2-hydroxyphenyl]propanoic acid	NA
3-HYDROXYPROPIONIC ACID	C01013
3-Methoxycinnamic acid	NA
3-Phenoxyphenol	NA
4-Acetamidophenol sulfate	NA
4-AMINOBUTANOATE	C00334
4-D-Hydroxysphinganine	C12144
4-Methoxy-1-Naphthaldehyde	NA
4-Methoxyaniline	C19326
4-Methoxycinnamic acid	NA
4-METHYLCATECHOL	C06730
4-Oxoproline	C01877
4-Vinylphenol	C05627
4,4-Dimethyl-2-oxotetrahydro-3-furanyl betaglucopyranoside	NA
5-Keto-caproic acid	C02129
7,13-dihydroxy-4,8,12-trimethyltetradeca-2,4,8-trienoic acid	NA
9-HpODE	NA
ACar 15:1	NA
Acridone	NA
Arachidoyl Ethanolamide	NA
Avocadyne 1-acetate	NA
Avocadyne 4-acetate	NA
barceloneic acid A	NA
Benzoquinone	C00472
Betaine	C00719
Betaxolol	C06849
Bicyclo prostaglandin E2	NA
Bilirubin	C00486
CAPRYLIC ACID	C06423
Carvone	NA
Cearoin	NA
Chrysoeriol	C04293
Cinnamic acid	C10438
Citraconic acid	C02226
Cnidioside A	NA
Coenzyme Q2	C00399
Coproporphyrin III	C05770
DAG 7:0	NA
Deoxykhivorin	NA
DGDG 15:1	NA
DGMG 18:3	NA
DIACETYL	C00741
DIETHANOLAMINE	C06772
Diffractaic Acid	NA
Dihydrothymine	C00906
Dipropenyl disulfide	C08373
Docosatrienoic acid	NA
Dronedarone	NA
Estradiol	C00951
FA 16:4	NA
FA 18:4	NA
FA 18:5	NA
Fluridone	NA
Fuberidazole	NA
Geissospermine	NA
Glucose 6-phosphate	C00092
Goniomedine B	NA
Hexadecanamide	NA
Isosafrole	C10490
ITACONATE	C00490
Kanosamine	C12212
Ketoleucine	C00233
LDGTS 14:0	NA
LDGTS 16:1	NA
LDGTS 16:2	NA
LDGTS 16:3	NA
LDGTS 16:4	NA
LDGTS 20:3	NA
LDGTS 20:4	NA
LDGTS 22:4	NA
Leucine	C00123
Levoglucosan	NA
Linolenic Acid	C06427
Lomerizine	NA
LPC 16:2	NA
LPG 18:1	NA
LPG 18:2	NA
LPG 18:3	NA
LPI 16:0	NA
LPS 18:1	NA
LPS 18:2	NA
LysoPC(20:5(5Z,8Z,11Z,14Z,17Z))	C04230
MAG 13:0	NA
MAG 17:1	NA
MAG 21:0	NA
Maltose	C00897
Meglutol	C03761
Methoxyhaemoventosine	NA
MGMG 18:2	NA
MGMG 18:3	NA
Microsporin B	NA
Morpholine	C14452
N-ACETYLNEURAMINATE	C00270
N-Alpha-acetyllysine	C12989
N-lauroylethanolamine	NA
N-Methyltyrosine	C02442
Norvaline	C01799
O-Acetaminophenol	C06804
oleoylethanolamide	C20792
Ouabain	C01443
Palmitic Acid	C00249
Palmitoleic Acid	C08362
PC 20:5e	C04230
PE 18:1e	NA
Pentostatin	C02267
Peridinin	NA
PG 16:1	NA
PG 20:1	NA
PG 20:2	NA
Phentermine	C07438
PHENYLACETIC ACID	C07086
Phenylalanine	C00079
Phomalone	NA
Porphobilinogen	C00931
Prostaglandin A1	C04685
Prostaglandin F3	NA
Prostaglandin F3alpha	C06476
Prostaglandin K2	C00584
Raspberry ketone sulfate	NA
RIBOSE	C00121
Ricinine	C01526
Sedoheptulose 7-phosphate	C05382
Serine	C00716
Shanzhiside methyl ester	NA
Sphinganine	C00836
Sphingosine	C00319
Stearamide	C13846
Stearolic acid	C08459
THYMIDINE	C00214
Tri-isobutylphosphate	NA
Tyrosine	C00082
Vanillin	C00755

## Sheet: Oc.S_vs_Oc.C_Fold_chnage
	Fold Change	log2(FC)
ACar 11:1	193.29	7.5946
LDGTS 22:4	0.007445	-7.0695
Cephaeline	0.012577	-6.313
4-Guanidinobutyric acid	73.938	6.2082
4-GUANIDINOBUTANOATE	73.036	6.1905
LDGTS 20:4	0.014425	-6.1153
LPI 13:0	0.014871	-6.0713
PG 18:3	0.016716	-5.9026
Thymidine	0.018588	-5.7495
Homocitrulline	52.193	5.7058
Tacrine	52.004	5.7005
Hexosyl LPE 18:2	0.021107	-5.5662
Dinoterb	39.463	5.3024
3-Hydroxy-4-ketotorulene	0.027139	-5.2035
Huperzine	32.998	5.0443
Diadinochrome	0.030539	-5.0332
Aldosterone	0.03284	-4.9284
Orientin	0.034402	-4.8614
DAG 35:0	28.071	4.811
LDGTS 20:3	0.036524	-4.775
N-ACETYLGLYCINE	0.040596	-4.6225
PC(19:1(9Z)/0:0)	0.041627	-4.5863
Acridone	22.887	4.5164
LDGTS 18:2	0.044175	-4.5006
Austrobuxusin I	20.721	4.373
Trifolin	0.048635	-4.3618
3-Indoleacetonitrile	0.048759	-4.3582
LDGTS 16:0	0.052765	-4.2443
Oxohongdenafil	18.668	4.2225
LDGTS 18:0	0.055901	-4.161
Lactobionic Acid	0.056514	-4.1453
2-HYDROXY-4-METHYLPENTANOIC ACID	16.534	4.0474
Avocadyne 4-acetate	0.060956	-4.0361
LPE 18:3	0.064285	-3.9594
12-OPDA	0.066094	-3.9193
Bilirubin	0.06672	-3.9057
PE 20:1e	0.066757	-3.9049
Propentofylline	14.831	3.8905
Milbemycin A3 oxime	0.068022	-3.8779
LDGTS 14:0	0.070703	-3.8221
Cyclotriveratrylene	0.073582	-3.7645
Octyl-methoxycinnamate	0.073835	-3.7596
Isobutyric acid	13.225	3.7252
LDGTS 16:1	0.075826	-3.7212
Lichesterinic acid	0.078177	-3.6771
LysoPC(18:3(6Z,9Z,12Z))	0.078322	-3.6744
1-Stearoyl-2-oleoyl-sn-glycerol	12.509	3.6449
Ouabain	0.081839	-3.6111
Hexaethylene glycol	11.617	3.5382
LPC(18:2/0:0)	0.086586	-3.5297
LDGTS 18:3	0.087533	-3.514
Glycerophospho-N-palmitoyl ethanolamine	0.090617	-3.4641
Imazethapyr	10.883	3.444
LPE 19:1	0.094636	-3.4015
1-Stearoyl-sn-glycero-3-phosphocholine	0.097514	-3.3582
LDGTS 22:5	0.099941	-3.3228
LPG 16:2	0.10384	-3.2676
PE 16:0e	0.10646	-3.2316
Tetranor-12-HETE	0.10755	-3.2169
LPS 18:1	0.1077	-3.2149
13,14-dihydro-15-keto-tetranor Prostaglandin D2	0.10776	-3.2142
LPG 18:2	0.10844	-3.205
Caryophyllene	0.10908	-3.1965
Cortisone	0.10968	-3.1886
LDGTS 16:3	0.10984	-3.1866
LPI 14:0	0.11128	-3.1678
LDGTS 16:4	0.11186	-3.1602
FA 18:5	0.11358	-3.1383
16-demethoxy-20-epi-serpentinine	0.11592	-3.1088
Loliolide	0.1162	-3.1053
barceloneic acid A	8.4987	3.0872
LPA 17:2	0.11767	-3.0872
16-Heptadecyne-1,2,4-triol	8.3333	3.0589
Chlorogenic acid	0.12426	-3.0086
Dyclonine hydrochloride	0.13127	-2.9294
LDGTS 18:1	0.13129	-2.9291
LPI 16:0	0.13131	-2.929
Dronedarone	0.13145	-2.9274
LPG 18:3	0.1326	-2.9148
LysoPC(16:0)	0.13778	-2.8596
Mitragynine	0.1381	-2.8563
PA 28:5	0.13943	-2.8423
Beta-Glycerophosphoric acid	0.13948	-2.8418
LPA 16:1	0.14332	-2.8026
LPS 18:2	0.14373	-2.7986
LPA 18:3	0.14434	-2.7925
LPI 18:1	0.1464	-2.772
LPI 18:3	0.14719	-2.7642
Securinine	6.742	2.7532
LysoPC(18:1(9Z))	0.14985	-2.7384
Chrysoeriol	0.15046	-2.7325
Nicotinoylglycine	6.6422	2.7317
PC 19:1e	0.15097	-2.7277
LDGTS 19:2	0.15526	-2.6872
DGDG 15:1	0.15566	-2.6835
Coproporphyrin III	0.15576	-2.6826
FA 18:4	0.15578	-2.6824
DAG 7:0	0.15612	-2.6793
DAG 33:3	6.3744	2.6723
9(10)-EpOME	0.15854	-2.6571
Valactamide E putative	6.2596	2.6461
4-NITRO-PHENYLALANINE	0.16038	-2.6404
LPA 15:0	0.16514	-2.5983
MGMG 18:3	0.1654	-2.596
PG 20:2	0.16724	-2.58
LPS 20:3	0.17049	-2.5522
PC 17:1e	0.17065	-2.5509
LPA 17:1	0.17098	-2.5481
LPC 16:4	0.17343	-2.5276
Cearoin	0.1739	-2.5237
MGMG 18:2	0.17561	-2.5095
DGMG 18:3	0.17595	-2.5068
Glucose 6-phosphate	0.1764	-2.5031
2-Aminoacetophenone	5.624	2.4916
Lactic acid	5.6164	2.4896
LPI 20:5	0.18169	-2.4604
dUMP	5.483	2.455
FA 16:4	0.1825	-2.454
Stearolic acid	0.1834	-2.447
2-[5-(2-hydroxypropyl)oxolan-2-yl]propanoic acid	0.18353	-2.4459
4-benzyl-3-isobutyryloxazolidin-2-one	5.3916	2.4307
Loganin	0.18634	-2.424
Serine	0.18738	-2.4159
Tetranor-HETE	0.1887	-2.4058
Resolvin E1	5.2936	2.4042
LDGTS 16:2	0.19079	-2.39
LysoPA(18:1(9Z)/0:0)	0.19406	-2.3654
LDGTS 19:1	0.19486	-2.3595
LPE 18:1	0.19767	-2.3388
LPS 20:4	0.19987	-2.3228
5-Hydroxyindole-3-acetic acid	0.20032	-2.3196
11-Hydroxyandrosterone	4.964	2.3115
Methoxyhaemoventosine	0.20185	-2.3087
Betaine	0.20323	-2.2988
4-Methoxycinnamic acid	0.20522	-2.2848
3',6-Dimethylflavone	0.20579	-2.2807
2-PHOSPHOGLYCERATE	0.20584	-2.2804
1-hydroxypyrene	0.20592	-2.2799
3-Hydroxyglutaric acid	4.8445	2.2763
Prostaglandin K2	0.20741	-2.2694
Dihydrocapsaicin	0.2097	-2.2536
Bicyclo prostaglandin E2	0.21198	-2.238
Eucalyptol	0.21599	-2.211
Simazine	4.5037	2.1711
Mevalonic Acid Lactone	0.22208	-2.1708
2-Pyrrolidinone	0.22246	-2.1684
Clenbuterol	4.4885	2.1662
DEOXYRIBOSE	0.22678	-2.1406
DIHYDROTANSHINONE I	0.22711	-2.1385
LPG 18:1	0.22728	-2.1375
Lomerizine	0.22767	-2.135
LPG 16:3	0.22993	-2.1207
PI 18:1	0.23041	-2.1177
Shanzhiside methyl ester	0.23085	-2.115
Glutamyl-S-allylcysteine	0.23582	-2.0843
Methyl styryl ketone	0.23763	-2.0732
DAG 30:4	4.2013	2.0708
6-Aminopenicillanic acid	0.24165	-2.049
Canrenone	0.24221	-2.0456
Serotonin	0.24353	-2.0378
LPA 17:0	0.24396	-2.0353
Butenolide	0.24437	-2.0328
Tri-isobutylphosphate	0.24482	-2.0302
Loganate	0.24492	-2.0296
LPC 16:2	0.24519	-2.028
FA 18:3	0.24731	-2.0156
3-Methoxycinnamic acid	0.24739	-2.0151
LDGTS 18:4	0.24815	-2.0107
Pentoxazone	0.24849	-2.0087
PG 20:1	0.24874	-2.0073
PE 15:0	0.24895	-2.0061
Raspberry ketone sulfate	3.9716	1.9897
LPI 16:1	0.25457	-1.9739
LPA 19:1	0.25534	-1.9695
LPG 14:0	3.8756	1.9544
PUROMYCIN HYDROCHLORIDE	0.25901	-1.9489
Deoxykhivorin	0.2591	-1.9484
3-Phenoxybenzylalcohol	0.26061	-1.94
9,12,13-trihydroxyoctadec-15-enoic acid	0.26095	-1.9381
Clotrimazole	0.26385	-1.9222
11-dehydro Thromboxane B2	0.26726	-1.9037
Nigrosporapyrone D	0.26988	-1.8896
Coenzyme Q2	0.27138	-1.8816
3-Phosphonopropionic acid	0.27148	-1.8811
tetranor-12-HETE	0.27208	-1.8779
PC 22:4e	0.27322	-1.8719
LPE 20:3	0.27526	-1.8612
Tomatidine	3.6244	1.8578
Dipropenyl disulfide	0.27689	-1.8526
PSICOSE	0.27839	-1.8448
4,4-Dimethyl-2-oxotetrahydro-3-furanyl betaglucopyranoside	0.27904	-1.8415
PC 20:5e	0.27927	-1.8403
13S-HOTrE	0.28011	-1.8359
Maltose	0.28023	-1.8353
3-Aminotyrosine	0.28236	-1.8244
LPC 17:1	0.28332	-1.8195
9-HOTrE	0.28364	-1.8179
Procaine	3.5219	1.8164
Hydroferulic acid	0.28395	-1.8163
LPE 20:5	0.28453	-1.8134
DIACETYL	0.28629	-1.8044
12-Hydroxyoctadecanoic acid	3.4891	1.8029
LysoPE(18:2(9Z,12Z)/0:0)	0.28794	-1.7962
Ricinine	0.28794	-1.7961
3-hydroxy-3-methylpentanedioic acid	0.28907	-1.7905
PC(16:1e/17-HDoHE)	0.28924	-1.7897
1-Monopalmitin	0.28942	-1.7888
Linolenic Acid	0.29259	-1.7731
4,4`-Thiodiphenol	3.4144	1.7716
Estradiol	0.2959	-1.7568
Glutathione	0.29735	-1.7498
Dihydrothymine	0.30091	-1.7326
LPG 18:5	0.30268	-1.7241
9-HpODE	0.30286	-1.7233
10-Nitrooleate	3.2566	1.7034
3-Phenyl-2-propen-1-yl 6-O-betaarabinofuranosyl-betaglucopyranoside	3.252	1.7013
Cer-NDS d30:0	3.2421	1.6969
Vanillin	3.2395	1.6958
LPA 18:2	0.30874	-1.6956
Prostaglandin F3	3.2375	1.6949
Ethyl myristate	0.30901	-1.6943
PG 16:1	0.30921	-1.6933
PYRIDOXAMINE	0.31064	-1.6867
Benzoic acid	0.31163	-1.6821
Prostaglandin A1	0.3128	-1.6767
Histamine-trifluoromethyltoluide	3.1829	1.6704
Isosafrole	3.1829	1.6704
LPI 20:4	0.31824	-1.6518
Harmalol	3.1394	1.6505
5-Keto-caproic acid	0.31919	-1.6475
LPE 16:0	0.31931	-1.647
3-HYDROXYBUTANOIC ACID	3.1076	1.6358
Hydroxydeoxycholic Acid	0.3235	-1.6281
Muscone	0.32362	-1.6276
Azadirachtin A	0.32383	-1.6267
PSEUDO-ANISATIN	3.0748	1.6205
TOBRAMYCIN	0.32768	-1.6096
11,12-Epoxyeicosatrienoic acid	0.32827	-1.6071
Chrysanthemic Acid	0.32863	-1.6055
Microsporin B	0.32911	-1.6034
CITRAMALATE	3.0139	1.5916
Isorangiformic acid	3.0083	1.589
1-Isothiocyanato-9-(methylsulfinyl)-nonane	0.33688	-1.5697
4-Pyridoxic acid	0.33859	-1.5624
4-Piperidinecarboxamide	0.34162	-1.5495
P-Coumaroylputrescine	2.9193	1.5456
3-Methoxybenzaldehyde	0.34316	-1.5431
Vindoline	0.34339	-1.5421
Pyrimethamine	0.34354	-1.5415
Proline-hydroxyproline	2.9047	1.5384
2-methyl-4(3H)-quinazolinone	0.34529	-1.5341
MGDG 32:5	2.8931	1.5326
4-Hydroxy-6-Methylpyran-2-One	0.34738	-1.5254
Carvone	0.3474	-1.5253
DAG 32:4	2.8724	1.5222
LysoPC(18:4)	0.3487	-1.5199
PC(16:0/0:0)	0.3499	-1.515
Avocadene 1-acetate	0.35126	-1.5094
Goniomedine B	0.35151	-1.5084
LPG 16:1	0.35334	-1.5009
Benzoquinone	0.35402	-1.4981
ACar 26:3	2.8159	1.4936
Docosahexaenoic acid	2.8048	1.4879
PC 22:5e	0.35677	-1.4869
LysoPC(16:1(9Z))	0.35728	-1.4849
Andrographolide	0.35889	-1.4784
Avocadyne 1-acetate	0.35914	-1.4774
kynurenine	0.36127	-1.4688
LPA 19:2	0.362	-1.4659
Levoglucosan	0.36213	-1.4654
O-Acetaminophenol	0.36301	-1.4619
1-Aminocyclopropanecarboxylic acid	0.36381	-1.4588
Meglutol	0.36473	-1.4551
2-CARBOXYBENZALDEHYDE	0.36622	-1.4492
PA 18:2	0.3677	-1.4434
Palmitoleic Acid	0.36803	-1.4421
N-Alpha-acetyllysine	2.7166	1.4418
2'-O-Methyl-5-methyluridine	0.36966	-1.4357
Gallic acid hexoside	0.36993	-1.4347
Fuberidazole	0.37075	-1.4315
2-(Methylamino)benzoic acid	0.3711	-1.4301
PE 18:1e	2.6929	1.4292
15-Deoxy-12,14 -Prostaglandin J2	0.37323	-1.4219
Myristoyl Ethanolamide	2.6795	1.4219
MGDG 16:1	0.37334	-1.4214
3-[3-(betaGlucopyranosyloxy)-2-methoxyphenyl]propanoic acid	0.37372	-1.42
3-HYDROXYPROPIONIC ACID	0.37503	-1.4149
4-AMINOBUTANOATE	0.37774	-1.4045
Methoxybenzenediol	0.37889	-1.4001
Pentostatin	0.38006	-1.3957
Xanthurenic Acid	0.38062	-1.3936
2-METHYLCITRATE	0.38083	-1.3928
PS 18:3	0.38159	-1.3899
Oleamide	2.6168	1.3878
2-(3-hydroxy-5-methoxyphenoxy)-6-(hydroxymethyl)oxane-3,4,5-triol	0.38287	-1.3851
Citrinin	0.38327	-1.3836
Indole-3-acetic acid	0.38337	-1.3832
5,6-Dihydrouracil	0.38417	-1.3802
ISOPALMITIC ACID	2.5927	1.3745
N-ACETYLNEURAMINATE	0.38786	-1.3664
LysoPC(20:5(5Z,8Z,11Z,14Z,17Z))	0.38799	-1.3659
LPI 15:0	0.38805	-1.3657
Oleic acid	2.5717	1.3627
Urocanic acid	2.5631	1.3579
Sinapinic acid	0.3914	-1.3533
Pyroglutamic acid	0.39151	-1.3529
15,19-hydroxy Prostaglandin F2alpha	2.5497	1.3503
13,14-dihydro-19)-hydroxy Prostaglandin E1	0.39237	-1.3497
Virensic acid	2.5432	1.3467
7,13-dihydroxy-4,8,12-trimethyltetradeca-2,4,8-trienoic acid	2.542	1.346
1-Dodecyl-2-pyrrolidinone	2.538	1.3437
4-oxo-5-phenylpentanoic acid	0.39405	-1.3436
2-(hydroxymethyl)-4-quinazolinone	2.5361	1.3426
Bicyclo Prostaglandin E2	2.5165	1.3314
TAGATOSE	0.39936	-1.3243
URACIL	0.40005	-1.3217
4-HYDROXYBENZOATE	2.495	1.319
Stearoyl Ethanolamide	2.4909	1.3167
Carpachromene	0.40335	-1.3099
N1-Methyl-2-pyridone-5-carboxamide	0.40377	-1.3084
Leucine	2.4741	1.3069
2-(14,15-Epoxyeicosatrienoyl) glycerol	0.40459	-1.3055
Kanosamine	0.40622	-1.2997
Prostaglandin K1	2.4512	1.2935
DAG 25:4	2.4458	1.2903
2-HYDROXY-2-METHYLBUTYRIC ACID	2.444	1.2892
1-(-Octadecadienoyl-2-hydroxy-sn-glycero-3-phosphocholine	0.4114	-1.2814
SINAPIC ACID	0.41315	-1.2753
Sedoheptulose 7-phosphate	0.41336	-1.2745
1-O-(3,4,5-Trimethoxybenzoyl)-betagalactopyranose	0.41601	-1.2653
3-Hydroxyfluorene	2.4031	1.2649
2-Hydroxycinnamic acid	0.41652	-1.2635
p-Coumaric acid	0.41942	-1.2535
Prostaglandin F2	2.3813	1.2518
1,5-Naphthalenediamine	0.42185	-1.2452
2-Aminopyridine	2.3685	1.2439
Decanoic acid	2.3676	1.2434
2,8-Quinolinediol	0.42269	-1.2423
4-Methoxy-1-Naphthaldehyde	0.42331	-1.2402
4-Hydroxyindole	0.42393	-1.2381
PG 16:0	0.42403	-1.2378
Ceramide	0.42537	-1.2332
2-methylquinolin-8-ol	0.42879	-1.2217
1-(4-hydroxyphenyl)propane-1,2-diol	0.42926	-1.2201
Apomorphine	2.327	1.2185
5-HpEPE	0.43047	-1.216
Mycophenolic acid	0.43179	-1.2116
Uridine monophosphate (UMP)	0.43273	-1.2085
Gibberellin A4	2.3082	1.2068
N,N-Dimethyltetradecylamine-N-oxide	2.3037	1.204
TARTARIC ACID	0.43422	-1.2035
GLUCURONOLACTONE	0.43488	-1.2013
5-Methoxyindoleacetic acid	0.43706	-1.1941
Cnidioside A	0.44192	-1.1781
Etiocholanolone	2.2602	1.1765
Gyromitrin	0.44329	-1.1737
Phthalic acid	2.2527	1.1716
m-Aminobenzoic acid	0.44617	-1.1643
3-(2-amino-2-oxoethyl)-5-methyl-hexanoic acid	2.2374	1.1618
Cinnamic acid	2.2303	1.1572
Tripropyl phosphate	2.2264	1.1547
11-HETE	0.45048	-1.1505
N-Benzylformamide	0.45131	-1.1478
Cer-NDS d32:0	0.45137	-1.1476
3-(Dimethylaminomethyl)indole	0.4518	-1.1462
N-Methyltyrosine	0.45349	-1.1408
9,10,13-trihydroxyoctadeca-11,15-dienoic acid	0.45636	-1.1318
Fluridone	2.1902	1.1311
Sparfloxacin	0.45664	-1.1309
geniposidic acid	0.45681	-1.1303
Geissospermine	0.45717	-1.1292
4-Oxoproline	2.183	1.1263
4,4'-Sulfonylbis[2-(prop-2-en-1-yl)phenol]	0.459	-1.1234
Daidzin	2.1781	1.1231
LPC 22:5	0.45976	-1.1211
Goniomedine A	0.46002	-1.1202
Valsartan	0.46005	-1.1201
Betaxolol	0.46005	-1.1201
2-Methylbutyl betaglucopyranoside	0.46428	-1.1069
DGTS 21:0; DGTS 10:0-11:0	2.1511	1.1051
4-Methylpyrimidine	0.46616	-1.1011
Indoleacrylic acid	2.1401	1.0977
Ferulic acid	0.46836	-1.0943
Lenacil	2.1333	1.0931
Phenylalanine	2.1302	1.091
N-ACETYLCYSTEINE	0.46975	-1.09
THYMOQUINONE	0.47016	-1.0888
PC 20:3e	0.47405	-1.0769
Bovoside A	2.0985	1.0694
1-Acetylimidazole	2.0884	1.0624
Porphobilinogen	2.0848	1.0599
Delata-17-6-keto Prostaglandin F1alpha	2.0804	1.0568
Velvione	0.48141	-1.0547
Peridinin	0.4818	-1.0535
MGDG 22:0	2.0744	1.0527
FERULATE	0.48313	-1.0495
2-Dodecylbenzenesulfonic acid	0.48461	-1.0451
Ceratodictyol	0.48544	-1.0426
LPE 20:4	0.48649	-1.0395
Gentisyl alcohol	0.4882	-1.0345
LPG 17:1	2.0463	1.033
3-[3-(betaGlucopyranosyloxy)-2-hydroxyphenyl]propanoic acid	0.48964	-1.0302
Estriol	2.0422	1.0301
AVOCADYNE	2.0358	1.0256
Deoxyvasicinone	0.49202	-1.0232
3-Ureidopropionic acid	0.49337	-1.0193
2-METHYLHIPPURIC ACID	2.0215	1.0154
GlcADG 28:1	0.49528	-1.0137
Microsporin A	0.49563	-1.0127
PG 18:0	0.4974	-1.0075
2-Hydroxy-1-(4-methoxyphenyl)propyl hexopyranoside	2.0089	1.0064
Helenine	0.50025	-0.99929
N-Acetyltryptophan	0.5003	-0.99914
Peganine	0.50067	-0.99806
Acetanilide	1.9972	0.99798
Pentamidine HCl	0.50123	-0.99646
1-Hydroxybenzotriazole	0.50279	-0.99197
methyl orsellinate	0.50304	-0.99126
Deoxycholic Acid	0.50439	-0.98739
Arginine	0.50445	-0.98723
Drofenine	1.9723	0.97985
FAHFA 20:1	1.9718	0.97952
Coumaroyl quinic acid	1.966	0.9753
Caffeic acid	1.9632	0.97321
Isovanillic acid	1.9628	0.9729
Theophylline	0.51109	-0.96835
Lividic acid	0.51127	-0.96784
TRICARBALLYLIC ACID	1.9501	0.96356
3-DEHYDROSHIKIMATE	1.9497	0.96329
1-methylxanthine	0.51314	-0.96256
PHENYLACETIC ACID	1.9462	0.96066
Sphinganine	1.9453	0.95999
Azelaate	1.9436	0.95874
Inosine	1.943	0.95828
PC 35:5	1.9425	0.95793
LPE 17:1	0.51536	-0.95634
P-CRESOL GLUCURONIDE	1.9391	0.95536
15-keto Prostaglandin A1	0.51722	-0.95114
genipin 1-gentiobioside	1.9326	0.95051
Indoline	1.9314	0.94965
Valine	0.51963	-0.94443
Trehalose	0.51972	-0.94418
Boldenone	0.52111	-0.94035
Metameconine	0.5215	-0.93926
4-Hydroxybenzaldehyde	1.9154	0.93765
FA 9:1	1.9146	0.93704
PA 19:2	0.52264	-0.93611
N-acetyl-5-aminosalicylic acid	0.52277	-0.93575
monolinolein	0.52285	-0.93554
Pentadecanoyl Ethanolamide	0.52437	-0.93134
Arthonin	0.52496	-0.92972
4-Vinylphenol	0.52521	-0.92904
MALIC ACID	1.9039	0.92896
Linoleoyl ethanolamide	1.9034	0.92861
Lidocaine N-oxide	1.9033	0.92853
PG 27:4	1.903	0.92828
8-HEPE	0.52891	-0.91891
2-(6-hydroxyhexyl)-3-methylidenebutanedioic acid	1.8873	0.91633
Ketoleucine	0.53004	-0.91583
Ifenprodil	0.53144	-0.91203
1,4-Androstadiene-3,17-dione	1.8815	0.91189
Phomalone	1.8813	0.9117
THYMIDINE	1.8798	0.91056
Azelaic acid	1.8775	0.9088
oleoylethanolamide	1.8751	0.90699
Iso-gamma-fagarine	0.53341	-0.90668
Pyridoxal	0.53353	-0.90636
3-Methylpyrazole	0.53453	-0.90366
LPC 20:3	0.53515	-0.90197
4-Acetamidophenol sulfate	1.8636	0.89812
Aspartic acid	0.53956	-0.89014
Telmisartan	0.53963	-0.88996
3-(4-HYDROXYPHENYL)LACTATE	1.8528	0.88969
4'-(Imidazol-1-yl)acetophenone	0.54051	-0.88762
Tabernamine	0.54065	-0.88724
LPG 15:0	0.54244	-0.88246
NORMETANEPHRINE	0.54293	-0.88117
3-METHYL-2-OXINDOLE	0.54373	-0.87904
Antheraxanthin	1.8352	0.8759
19-hydroxy Prostaglandin A2	1.8311	0.87271
LPI 6:0	1.831	0.87263
HOMOVANILLIC ACID SULFATE	1.8298	0.87169
Erucamide	1.826	0.8687
4-methylumbelliferyl acetate	0.5478	-0.86828
FA 9:0	1.8242	0.8673
Sedanolide	0.54931	-0.86431
Cer-NS d32:3	1.82	0.86391
2,3-Dihydroxypropyl nonadecanoate	1.8106	0.85643
Hexadecanamide	1.8082	0.85457
2-OXOADIPATE	1.8078	0.85423
NONANOATE	1.8058	0.85262
PYROCATECHUIC ACID	1.8019	0.84952
6-Gingerol	1.8007	0.84852
1-monoolein	0.55577	-0.84745
1-tricosanoyl glycerol	1.7945	0.84355
Amarouciaxanthin A	1.7915	0.84121
2-Furoic acid	1.7876	0.83806
Isoquinoline	1.7872	0.83771
Prostaglandin A3	1.784	0.83513
LPI 24:2	1.7829	0.83423
3-Methyladipic acid	1.7814	0.83298
ELAIDIC ACID	1.7752	0.82797
PG 18:2	1.7734	0.82654
cuminyl alcohol	0.56531	-0.82288
1-Hydroxy-2-(-octadecatrienoyl)-sn-glycero-3-phosphoethanolamine	1.7669	0.82125
RIBOSE	0.56654	-0.81974
CYCLOPENTANONE	0.56664	-0.81949
17-6-keto Prostaglandin F1	1.7623	0.81747
16-Hydroxyhexadecanoic acid	1.7622	0.81734
CARNOSINE	1.7588	0.81457
17-Ethynylestradiol	0.56869	-0.81428
picein	1.7584	0.81426
2-phenylphenate tetrahydrate	1.7498	0.80723
N-lauroylethanolamine	1.7492	0.80673
Kainic Acid	0.57174	-0.80656
PC 25:3e	1.7452	0.80341
sweroside	1.7409	0.7998
MAG 17:1	1.7381	0.79751
Glutamylphenylalanine	0.57651	-0.79458
Avocadene 2-acetate	0.57674	-0.79402
Tricaprylin	1.7333	0.79351
Stachydrine	0.57747	-0.79218
N-Methylthreonine	0.57856	-0.78946
Phenylpyruvic acid	1.7254	0.78695
Phloroglucinol	0.58145	-0.78227
PG 27:2	1.7169	0.77977
Histamine	1.7153	0.77849
PG 27:3	1.7148	0.77807
Indole-3-acetylglutamic acid	0.58347	-0.77726
Docosatrienoic acid	0.58407	-0.7758
LPE 17:0	0.58436	-0.77506
10-hydroxy capric acid	1.7066	0.77114
3-Pyridinemthanol	0.58602	-0.77098
LPE 16:1	0.58603	-0.77095
13-OxoODE	0.58796	-0.7662
PC 25:2	1.6971	0.76305
Nuarimol	1.6961	0.76219
Gentiopicrin	0.58966	-0.76204
1-Phenyl-1-pentanone	0.59078	-0.75931
4-D-Hydroxysphinganine	1.687	0.75443
CYSTEINE	0.59419	-0.75101
Lipoic acid	1.6827	0.75074
3-Phenoxyphenol	0.59685	-0.74456
ACETYL-CARNITINE	0.59818	-0.74135
Palmitic Acid	1.6696	0.73948
4-METHYLCATECHOL	0.59993	-0.73712
1-Heptadecanoyl-rac-glycerol	1.6649	0.73544
Methyl 2,4-dihydroxy-3,6-dimethylbenzoate	0.60122	-0.73403
Shikimic Acid	0.60189	-0.73242
Norvaline	1.6606	0.73168
Gabapentin Related Compound E	1.6599	0.73108
Citraconic acid	1.6573	0.72886
INDOXYL SULFATE	0.60467	-0.72578
Indirubin	0.60479	-0.7255
Prostaglandin F3alpha	1.6473	0.72014
Metamitron-desamino	0.60742	-0.71923
3-(3-Hydroxyphenyl)propionic acid	0.60751	-0.71903
Nicotinuric acid	0.60857	-0.71649
Lariciresinol	1.6429	0.71622
Gluconic acid	0.60967	-0.71389
N-Acetylsphingosine	1.6401	0.71378
3',4'-Dimethoxy-7-hydroxyflavone	1.6401	0.71376
1,3-Dideacetyl-7-Deacetoxy-7-Oxokhivorin	1.6382	0.71211
LPC 16:3	0.61211	-0.70813
MAG 21:0	1.6307	0.70552
ANETHOLE	0.61548	-0.70022
1,4-Cyclohexanedicarboxylic acid	1.6198	0.69579
falcarindiol	0.61843	-0.69331
Prolinamide	0.61883	-0.69239
Estrone	0.61919	-0.69155
ETHOSUXIMIDE	0.62046	-0.68858
Tyrosine	1.6103	0.68733
CAPRYLIC ACID	1.6057	0.68317
ACar 15:1	1.6056	0.6831
ASPARTAME	1.6046	0.68217
9,12,13-trihydroxyoctadeca-10,15-dienoic acid	0.62342	-0.68173
Diffractaic Acid	1.6032	0.68099
Arachidonic acid	1.6021	0.67992
MAG 13:0	1.6016	0.67951
Naringenin	1.6012	0.67919
LIPOAMIDE	0.62466	-0.67886
Suberic acid	1.5894	0.6685
Arachidoyl Ethanolamide	1.5861	0.66545
MGDG 22:5	1.5856	0.66499
Linoleic Acid	0.63169	-0.6627
Hydroxysebacic acid	1.5795	0.65949
Prodiamine	0.63402	-0.6574
Phentermine	1.5753	0.65559
Hexose	0.63575	-0.65346
LPG 16:0	0.63731	-0.64994
Dihydrobenzoic acid pentose	1.5655	0.64661
Styrene	0.63906	-0.64598
4-Methoxyaniline	0.63929	-0.64545
SYRINGIC ACID	1.5635	0.64475
Euparin	1.5632	0.64453
Heptadecanoyl Ethanolamide	1.5603	0.64179
Sphingosine	1.5591	0.64073
2,6-Di-tert-butyl-4-nitrophenol	1.5589	0.64051
LPG 10:0	1.557	0.6388
LPS 18:3	0.64334	-0.63635
Methylene-gamma-butyrolactone	0.64355	-0.63587
Morpholine	1.5524	0.63451
CYSTATHIONINE	0.64422	-0.63438
ITACONATE	1.5473	0.62974
Acetylenedicarboxylic acid	1.5445	0.62717
1,7-bis(4-hydroxyphenyl)heptan-3-one	1.5436	0.62628
Canavanine	1.5403	0.62325
9-(2,3-dihydroxypropoxy)-9-oxononanoic acid	1.5402	0.62316
Peonidin-3-O-beta-galactoside	1.54	0.62297
Stearamide	1.5388	0.62177
Sphingosine (d18:1)	0.65037	-0.62067
MG(15:0/0:0/0:0)	1.5348	0.61804
Salicylic acid	1.5332	0.61658
Lumazine	1.5323	0.61573
DIETHANOLAMINE	1.5299	0.6134
Mandelic Acid, Methyl Ester	0.65611	-0.608
Oxymatrine	1.5239	0.60776
QUINATE	1.5236	0.60752
9-phenyl-1-(2,4,6-trihydroxyphenyl)nonan-1-one	0.65676	-0.60656
LDGTS 20:5	0.65836	-0.60304
Ethyl benzoate	1.5153	0.59962
5-OxoETE	1.5147	0.59908
Theobromine	1.5122	0.59662
13,14-dihydro-15-keto Prostaglandin A2	1.5095	0.59407
N6-(DELTA2-ISOPENTENYL)-ADENINE	1.5072	0.59186
Dehydroepiandrosterone	0.66482	-0.58897
3-hydroxy-1,5-diphenylpentan-1-one	0.66486	-0.58887

## Sheet: Oc.C_vs_Os.C_KEGG
Query	KEGG
(2R,3S)-Piscidic acid	NA
(4-Ethoxyphenyl)urea	C19415
1-(4-hydroxyphenyl)propane-1,2-diol	NA
1-Acetylimidazole	NA
1-Aminocyclopropanecarboxylic acid	C01234
1-Hydroxybenzotriazole	NA
1-hydroxypyrene	C14519
1-Isothiocyanato-9-(methylsulfinyl)-nonane	NA
1-Naphthol	C11714
1-O-(3,4,5-Trimethoxybenzoyl)-betagalactopyranose	NA
1-O-Caffeoylglucose	C10433
1-O-Sinapoyl-beta-D-glucose	C01175
1-tricosanoyl glycerol	NA
1,3-Dideacetyl-7-Deacetoxy-7-Oxokhivorin	NA
1,3-DIMETHYLURACIL	NA
1,3,4,5-tetrahydroxycyclohexane-1-carboxylic acid	NA
1,4-naphthalene-dione	NA
1,5-Naphthalenediamine	NA
1,7-bis(3,4-dihydroxyphenyl)heptan-3-one	NA
1,7-bis(4-hydroxyphenyl)heptan-3-one	NA
10-Nitrooleate	NA
11-HETE	C14780
11-Oxoetiocholanolone	C14552
11,12-Epoxyeicosatrienoic acid	C14770
12-HYDROXY-5-DEOXYDEHYDROMUNDUSERONE	NA
12(S)-HETE	C14777
13-OxoODE	C14765
15-epi Prostaglandin A1	NA
15-Keto-13,14-dihydroprostaglandin E2	C04671
16-Hydroxyhexadecanoic acid	C18218
17-Ethynylestradiol	C07534
2-(2-Aminoethyl)pyridine	NA
2-(hydroxymethyl)-4-quinazolinone	C00499
2-(Methylamino)benzoic acid	C03005
2-Aminoacetophenone	NA
2-Aminoadipic acid	C00956
2-Dodecylbenzenesulfonic acid	NA
2-ETHYL-2-HYDROXYBUTYRIC ACID	NA
2-Furoic acid	C01546
2-Hydroxy-2-methyl-3-buten-1-yl betaglucopyranoside	NA
2-Hydroxy-4-methylpentanoic acid	NA
2-Hydroxycinnamic acid	C01772
2-Hydroxyvaleric acid	NA
2-Methoxybenzaldehyde	NA
2-Methylbutyl betaglucopyranoside	NA
2-METHYLBUTYRYLGLYCINE	NA
2-methylquinolin-8-ol	NA
2-Oxoglutaric acid	C00026
2-phenylphenate tetrahydrate	NA
2-Pyrrolidinone	C11118
2,3-dinor Prostaglandin E1	NA
2,3-Dinor-8-iso prostaglandin F2alpha	C14794
2,6-Dihydroxy-4-Methoxytoluene	NA
3-(4-HYDROXYPHENYL)LACTATE	C03672
3-[3-(betaGlucopyranosyloxy)-2-hydroxyphenyl]propanoic acid	NA
3-[3-(betaGlucopyranosyloxy)-2-methoxyphenyl]propanoic acid	NA
3-FUROIC ACID	NA
3-Hydroxy-3-methylglutaric acid	C03761
3-HYDROXYBENZOIC ACID	C00587
3-Hydroxyfluorene	NA
3-HYDROXYMETHYLGLUTARATE	C03761
3-Indoleacrylic acid	NA
3-Methoxycinnamic acid	NA
3-METHYL-2-OXINDOLE	NA
3-O-methylfunicone	NA
3-Phenoxybenzylalcohol	C03351
3-Phenoxyphenol	NA
3-Phenyl-2-propen-1-yl 6-O-betaarabinofuranosyl-betaglucopyranoside	NA
3,8,9-trihydroxy-10-propyl-3,4,5,8,9,10-hexahydro-2H-oxecin-2-one	NA
3',4'-Dimethoxy-7-hydroxyflavone	NA
3',5'-Dimethoxy-4'-hydroxyacetophenone	NA
3',6-Dimethylflavone	NA
3(2'-Chlorophenyl)-7-hydroxy-4-phenylcoumarin	NA
4-ACETAMIDOBUTANOATE	C02946
4-Acetamidobutyric acid	C02946
4-Acetamidophenol sulfate	NA
4-Hydroxybenzaldehyde	C00633
4-HYDROXYBENZOATE	C00156
4-Hydroxycoumarin	C02646
4-Hydroxyindole	NA
4-Methoxy-1-Naphthaldehyde	NA
4-Methoxycinnamic acid	NA
4-METHYLCATECHOL	C06730
4-Nitrocatechol	C02235
4-oxo-5-phenylpentanoic acid	NA
4-Pyridoxate	C00847
4-Pyridoxic acid	C00847
4-Vinylphenol	C05627
4,4-Dimethyl-2-oxotetrahydro-3-furanyl betaglucopyranoside	NA
4'-(Imidazol-1-yl)acetophenone	NA
5-(8,11,14-pentadecatrienyl)resorcinol	NA
5-HPETE	C05356
5-hydroxy-4-methoxy-5,6-dihydro-2H-pyran-2-one	NA
5-Keto-caproic acid	C02129
5-OxoETE	C14732
5,8,11-trihydroxyoctadec-9-enoic acid	NA
6-Acetyl-1,1,2,4,4,7-hexamethyltetralin	NA
6-CARBOXYHEXANOATE	C02656
6-Hydroxycaproic acid	C06103
6-Keto-prostaglandin F1alpha	C05961
6-Methylquinoline	NA
6,8-Dimethyl-4-hydroxycoumarin	NA
7,13-dihydroxy-4,8,12-trimethyltetradeca-2,4,8-trienoic acid	NA
7,8-dimethylalloxazine (lumichrome)	NA
8-Hydroxyquinoline	C07344
9-HOTrE	NA
9,10,11-trihydroxyoctadec-12-enoic acid	NA
9,12,13-trihydroxyoctadec-15-enoic acid	NA
9,12,13-trihydroxyoctadeca-10,15-dienoic acid	NA
Abruquinone B	NA
ACar 11:1	NA
ACETOACETATE	C00164
ACETYL-CARNITINE	C02571
Aconitic acid	C00033
Actrarit	NA
Allantoin	C01551
aloesin	NA
Amarouciaxanthin A	NA
Androsterone	C00523
ANETHOLE	NA
Anhydrobrazilic Acid	NA
Antheraxanthin	C08579
ANTHRANILATE	C00108
Antipyrine	C13244
Apocynin	NA
ASPARTAME	C11045
Astaxanthin	C08580
Avocadyne 1-acetate	NA
Benzyl alcohol	C12626
beta-Gentiobiose	NA
Betaine	C00719
Bicyclo Prostaglandin E2	NA
Bicyclo prostaglandin E2	NA
Biotin	C00120
Boldenone	NA
Bovoside A	NA
Butenolide	C17601
Cafestol	C09066
Caffeic acid	C01481
calceolarioside A	NA
CARNOSINE	C00386
Carpachromene	NA
catalposide	NA
Cearoin	NA
Chrysanthemic Acid	C09842
Citraconic acid	C02226
Citric acid	C00158
Citrinin	C16765
Clenbuterol	NA
Cnidioside A	NA
Coenzyme Q2	C00399
Coumaroyl Hexoside	NA
Crassostreaxanthin B	NA
Ctrinin hydrate	NA
Cyclohexylamine	C00571
Cynarin	NA
Cynarine	NA
Cypridinid luciferin	NA
CYSTEINE	C00097
cytosine	C00380
DAG 7:0	NA
Deacetoxy-7-Oxogedunin	NA
Dehydroepiandrosterone	C01227
Dehydroepiandrosterone sulfate	C04555
Deoxyvasicinone	NA
DGTS 21:0; DGTS 10:0-11:0	NA
Diferuloylputrescine	NA
Diffractaic Acid	NA
Dihydrobenzoic acid pentose	NA
Dihydropertusaric	NA
DIHYDROTANSHINONE I	NA
Dihydrothymine	C00906
Dinoterb	NA
Dipropenyl disulfide	C08373
Docosahexaenoic acid	C06429
Dodecanedioic acid	C02678
Drofenine	NA
Emericellamide A	NA
Epicatechin	C09727
Epigallocatechin Gallate	C02530
Estradiol	C00951
Estriol	C05141
Estrone	C00468
Ethyl oleate	C03425
Ethylbutanoate	NA
Etiocholanolone	C04373
Euparin	NA
FA 16:2	NA
FA 18:2	NA
FA 18:4	NA
FA 18:5	NA
FAHFA 20:1	NA
falcarindiol	C08449
Fallacinal	NA
FERULATE	C01494
Ferulic acid	C01494
Feruloyl Lactate	NA
Fluridone	NA
Gallic acid hexoside	NA
Geissospermine	NA
genipin 1-gentiobioside	NA
Gentisic acid	C00628
Gentisinic acid	C00628
Gibberellin A4	C11864
Gitoxigenin Diacetate	NA
Glucose 1-phosphate	C00103
Glutamyl-S-allylcysteine	NA
Glutamylleucine	NA
Glutamylphenylalanine	NA
Glutaric acid	C00489
Glutathione	C00051
Goniomedine A	NA
Goniomedine B	NA
guaiaconic acid	NA
Hesperidin	C09755
Hexose	C00984
Histamine-trifluoromethyltoluide	NA
HOMOVANILLIC ACID SULFATE	NA
Hydroferulic acid	NA
HYDROQUINONE	C00530
Hydroxysebacic acid	NA
Hydroxytestosterone	NA
Hypoxanthine	C00262
Ifenprodil	NA
Indole-3-acetic acid	C00954
Indole-3-acetylalanine	NA
Indole-3-acetylglutamic acid	NA
Indoline	C00294
Inosine	C00294
Irisxanthone	NA
Iso-gamma-fagarine	C10676
Isoleucylisoleucine	NA
Isopeonol	NA
Isorangiformic acid	NA
isorhapontigenin	NA
Isosafrole	C10490
Isovanillic acid	NA
ITACONATE	C00490
Kanosamine	C12212
Ketoleucine	C00233
KOBUSONE	NA
kynurenine	C00328
Lariciresinol	C10646
LDGTS 22:4	NA
Leucine	C00123
Leukotriene B4	C02165
Lidocaine N-oxide	NA
Limocitrin	NA
Linoleoyl ethanolamide	NA
LIPOAMIDE	C00248
Lipoic acid	C16241
Lividic acid	NA
Loganate	C01512
Loganin	C01433
LPC 16:2	NA
LPE 20:5	NA
LPG 16:2	NA
LPI 16:0	NA
LPI 6:0	NA
LYSINE	C00047
LysoPA(18:1(9Z)/0:0)	C00416
LysoPC(16:1(9Z))	C04230
LysoPC(20:5(5Z,8Z,11Z,14Z,17Z))	C04230
m-Aminobenzoic acid	NA
Malonyltryptophan	NA
Maltose	C00897
Malvin	C02530
Menadione	C05377
Mepirizole	NA
Metamitron-desamino	NA
Methotrexate	C11251
Methoxyhaemoventosine	NA
Methyl 2,4-dihydroxy-3,6-dimethylbenzoate	NA
methyl orsellinate	NA
Mevalonolactone	NA
MGDG 22:0	NA
MGDG 6:0	NA
MGMG 18:2	NA
MONO-METHYL GLUTARATE	C02930
N-(p-Coumaroyl) serotonin	NA
N-acetyl-5-aminosalicylic acid	NA
N-Acetylalanine	NA
N-ACETYLCYSTEINE	C06809
N-ACETYLLEUCINE	C02710
N-ACETYLNEURAMINATE	C02713
N-Acetyltryptophan	NA
N-Alpha-acetyllysine	C12989
N-Benzylformamide	C11489
N-Fructosyl isoleucine	NA
N-Methyltyrosine	C02442
N6-(DELTA2-ISOPENTENYL)-ADENINE	C04083
Nematophin	NA
Nephroarctin	NA
Nephromopsic acid	NA
Nicotinamide	C00153
Nicotinuric acid	C05380
Norleucine	C01933
NORMETANEPHRINE	C05589
Nostoxanthin	C16284
Nuarimol	NA
O-Acetaminophenol	C06804
Oleic acid	C00712
oleoylethanolamide	C20792
Ouabain	C01443
Oxymatrine	NA
p-Coumaric acid	C00811
P-CRESOL GLUCURONIDE	NA
PA 19:1	NA
Palmitoleic Acid	C08362
Pantothenic acid	C00864
PC 20:5e	NA
PC 25:2	NA
PC 25:3	NA
PC 25:3e	NA
PC 27:1	NA
PC 35:5	NA
PC(16:1e/17-HDoHE)	NA
PE 15:0	NA
PE 18:1e	NA
Pefloxacin mesylate	NA
Peganine	C10733
Peridinin	NA
PG 16:1	NA
PG 26:2	NA
PG 27:2	NA
PG 27:3	NA
PG 27:4	NA
Phenylacetic acid	C07086
Phenylalanine	C00079
Phloroglucinol	C00268
Phomalone	NA
picein	NA
Pipecolinic acid	C00408
Pleiomutine	NA
Podophyllotoxin	C10874
Porphobilinogen	C00931
Prodiamine	NA
Prolinamide	NA
Prolylleucine	NA
Prostaglandin A1	C04685
Prostaglandin A3	NA
Prostaglandin E2	C00584
Prostaglandin F2	C00639
Prostaglandin F3alpha	C06476
PSICOSE	NA
Pulvinic acid dilactone	NA
Purine	C15587
PUROMYCIN HYDROCHLORIDE	NA
Pyrimethamine	C07391
PYROCATECHUIC ACID	C00196
PYROGALLOL	C01108
Quercetin 3-arabinoside	NA
Raloxifene	C07228
Raspberry ketone sulfate	NA
Resiniferatoxin	C09179
Ricinine	C01526
Salicylic acid	C00805
Scaposin	NA
Sclareol	C09183
Sedoheptulose 7-phosphate	C05382
Serotonin	C00780
Shanzhiside methyl ester	NA
Sinapoylhexoside	NA
Sodium 2-Oxobutyrate	NA
Sphingosine (d18:1)	NA
Stachydrine	C10172
sweroside	NA
SYRINGIC ACID	C10833
Tabernamine	NA
TAGATOSE	C00795
Theophylline	C07130
Threonic acid	C01620
THYMIDINE	C00214
Thymol	C09908
Tri-isobutylphosphate	NA
TRICARBALLYLIC ACID	C19806
Tripropyl phosphate	NA
Tyrosine	C00082
Valsartan	c0338
Vanillic acid	C06672

## Sheet: Oc.C_vs_Os.C_Fold_Change
	Fold Change	log2(FC)
PA 19:0	0.00044922	-11.12
Amarouciaxanthin A	1460.6	10.512
MGDG 6:0	0.00076141	-10.359
Astaxanthin	898.51	9.8114
Indole-3-acetylphenylalanine	629.06	9.2971
DGDG 6:0	0.0016892	-9.2094
Benzyl alcohol	0.0017444	-9.163
Vanillic acid	572.55	9.1613
Cearoin	431.52	8.7533
Mevalonolactone	0.0023177	-8.7531
Cypridinid luciferin	0.0023733	-8.7189
Docosahexaenoic acid	388.67	8.6024
Trifolin	323.23	8.3364
3-HYDROXYMETHYLGLUTARATE	0.0039375	-7.9885
Crassostreaxanthin B	243.25	7.9263
Pleiomutine	235.09	7.8771
euphodendroidin V	0.0055109	-7.5035
Tabernamine	178.68	7.4812
Diferuloylputrescine	167.71	7.3898
Ifenprodil	164.89	7.3654
N-(p-Coumaroyl) serotonin	156.99	7.2946
2-Linoleoyl glycerol	0.0063859	-7.2909
CYSTEINE	152.27	7.2505
Peonidin-3-O-beta-galactoside	149.35	7.2225
Ferrichrysin	0.0067701	-7.2066
ACETOACETATE	0.0071917	-7.1195
Dehydroabietamide	0.0072021	-7.1174
calceolarioside A	0.0073641	-7.0853
Dehydroepiandrosterone sulfate	0.0074308	-7.0723
Hesperidin	0.0076691	-7.0267
Hexose	0.0079599	-6.973
Hypoxanthine	0.0082522	-6.921
4-METHYLCATECHOL	119.15	6.8966
Estriol	111.49	6.8007
PG 27:3	108.79	6.7654
15-epi Prostaglandin A1	102.81	6.6838
Prostaglandin A3	101.34	6.663
Sclareol	99.673	6.6391
1-O-Caffeoylglucose	98.48	6.6218
Gelsemine	0.010225	-6.6117
PG 26:2	95.689	6.5803
Lividic acid	95.624	6.5793
2-methylquinolin-8-ol	88.381	6.4657
Vibriobactin	0.011331	-6.4636
15-Deoxy-12,14 -Prostaglandin J2	86.986	6.4427
Oxymatrine	83.926	6.3911
13-OxoODE	82.241	6.3618
Podophyllotoxin	0.012613	-6.309
Serotonin	77.052	6.2678
Drofenine	76.978	6.2664
Glutathione	75.218	6.233
Resiniferatoxin	74.35	6.2163
cinchonine	0.0137	-6.1896
Methotrexate	0.014004	-6.158
2-Methylbutyl betaglucopyranoside	0.01466	-6.0919
Nematophin	0.014728	-6.0853
DAG 35:0	0.014796	-6.0786
Peganine	61.298	5.9378
Malonyltryptophan	0.016435	-5.9271
PC 25:2	60.763	5.9251
Gibberellin A4	60.304	5.9142
Daidzin	59.192	5.8873
Gallic acid hexoside	58.687	5.875
8-HEPE	58.155	5.8618
Chlorogenic acid	57.913	5.8558
Mappain	0.017477	-5.8384
Menadione	53.493	5.7413
(2R,3S)-Piscidic acid	51.331	5.6818
Thymidine	51.034	5.6734
Skatole	50.844	5.668
3-Phenoxyphenol	50.068	5.6458
Lariciresinol	49.678	5.6345
4-Methoxycinnamic acid	48.463	5.5988
Prostaglandin F2	48.087	5.5876
8,9-Epoxyeicosatrienoic acid	47.395	5.5667
1,7-bis(4-hydroxyphenyl)heptan-3-one	46.773	5.5476
5-hydroxy-4-methoxy-5,6-dihydro-2H-pyran-2-one	0.021485	-5.5405
LPI 13:0	46.517	5.5397
11-keto Testosterone (CRM)	46.195	5.5297
17-6-keto Prostaglandin F1	45.92	5.521
PE 16:0e	45.266	5.5004
Cafestol	45.136	5.4962
PC 25:3e	45.063	5.4939
Shanzhiside methyl ester	45.002	5.4919
3,8,9-trihydroxy-10-propyl-3,4,5,8,9,10-hexahydro-2H-oxecin-2-one	0.022285	-5.4878
N-ACETYLGLYCINE	44.354	5.471
Nostoxanthin	44.355	5.471
Geissospermine	44.149	5.4643
LDGTS 22:4	44.037	5.4606
genipin 1-gentiobioside	43.82	5.4535
Goniomedine B	43.405	5.4398
PC 25:3	42.616	5.4133
Allantoin	0.023592	-5.4056
3-[3-(betaGlucopyranosyloxy)-2-methoxyphenyl]propanoic acid	42.242	5.4006
3',6-Dimethylflavone	41.378	5.3708
3(2'-Chlorophenyl)-7-hydroxy-4-phenylcoumarin	41.252	5.3664
Quercetin 3-arabinoside	0.024306	-5.3625
3-Hydroxy-4-ketotorulene	40.363	5.3349
Retinal	40.299	5.3327
Chiodectonic acid	0.025268	-5.3066
LysoPC(20:5(5Z,8Z,11Z,14Z,17Z))	39.385	5.2996
1,7-bis(3,4-dihydroxyphenyl)heptan-3-one	39.109	5.2894
Antheraxanthin	39.089	5.2887
1-hydroxypyrene	38.655	5.2726
GlcADG 28:1	38.44	5.2645
Coumaroyl quinic acid	38.403	5.2631
Apocynin	38.118	5.2524
Orientin	37.828	5.2414
Dehydroepiandrosterone	37.731	5.2377
PC 27:1	37.659	5.2349
Butenolide	37.376	5.224
Diadinochrome	37.223	5.2181
Euparin	37.026	5.2105
Cyclohexylamine	0.027014	-5.2102
Emericellamide A	36.944	5.2073
Biotin	36.563	5.1923
PC 20:5e	36.007	5.1702
6-Hydroxycaproic acid	35.551	5.1518
6-Acetyl-1,1,2,4,4,7-hexamethyltetralin	35.069	5.1321
Cnidioside A	34.929	5.1264
Glucose 1-phosphate	34.354	5.1024
N-Acetylsphingosine	0.029486	-5.0838
2-phenylphenate tetrahydrate	32.939	5.0417
GLUCURONOLACTONE	0.030666	-5.0272
17-HETE	31.874	4.9943
Lidocaine N-oxide	31.558	4.9799
9-HOTrE	31.491	4.9768
Dihydrobenzoic acid pentose	0.032078	-4.9623
Limocitrin	30.948	4.9518
falcarindiol	30.899	4.9495
MGDG 22:5	30.808	4.9452
PG 27:4	30.536	4.9324
LPC 16:4	30.344	4.9233
FAHFA 20:1	30.224	4.9176
PUROMYCIN HYDROCHLORIDE	29.664	4.8906
Deacetoxy-7-Oxogedunin	29.603	4.8877
N-Fructosyl isoleucine	28.88	4.852
PE 20:1e	28.164	4.8158
Anhydrobrazilic Acid	0.035841	-4.8022
3-Phenyl-2-propen-1-yl 6-O-betaarabinofuranosyl-betaglucopyranoside	0.035954	-4.7977
Clotrimazole	0.036267	-4.7852
Estradiol	27.474	4.78
6,8-Dimethyl-4-hydroxycoumarin	0.036523	-4.775
LPE 17:0	27.176	4.7642
LPG 10:0	27.161	4.7635
Epigallocatechin Gallate	26.89	4.749
5-OxoETE	26.891	4.749
PG 27:2	26.846	4.7466
Pefloxacin mesylate	26.841	4.7464
1-Hydroxybenzotriazole	26.812	4.7448
Ciprostene	0.037368	-4.7421
Goniomedine A	26.756	4.7418
10-Nitrooleate	26.586	4.7326
Metamitron-desamino	26.053	4.7034
Gentisic acid	0.038399	-4.7028
Irisxanthone	25.498	4.6723
Peridinin	25.471	4.6708
Prodiamine	0.039624	-4.6575
DGDG 8:0	0.039755	-4.6527
19-hydroxy Prostaglandin A2	24.947	4.6408
N-ACETYLCYSTEINE	24.92	4.6392
LPA 19:2	0.040388	-4.6299
Citrinin	24.635	4.6226
Kainic Acid	0.040674	-4.6198
Kahweol	24.315	4.6038
Loganate	24.046	4.5877
Iso-gamma-fagarine	24.018	4.5861
Linoleoyl ethanolamide	0.041634	-4.5861
Prostaglandin K2	23.582	4.5596
Scaposin	23.528	4.5563
2-Hydroxy-2-methyl-3-buten-1-yl betaglucopyranoside	0.042834	-4.5451
Cortisone	23.334	4.5444
2-[5-(2-hydroxypropyl)oxolan-2-yl]propanoic acid	22.208	4.473
GLYCERO-3-PHOSPHOCHOLINE	0.045214	-4.4671
Tri-isobutylphosphate	21.767	4.444
FERULATE	21.658	4.4368
Coenzyme Q2	21.429	4.4215
4-oxo-5-phenylpentanoic acid	21.292	4.4122
4'-(Imidazol-1-yl)acetophenone	21.127	4.401
Nephromopsic acid	20.875	4.3837
Nuarimol	0.047995	-4.381
guaiaconic acid	20.715	4.3726
Cholic Acid, Methyl Ester	0.048345	-4.3705
Dihydropertusaric	20.651	4.3681
Feruloyl Lactate	20.579	4.3631
4-NITRO-PHENYLALANINE	20.338	4.3461
Prostaglandin J2	20.001	4.322
Boldenone	19.467	4.2829
Mevalonic Acid Lactone	0.052652	-4.2474
kynurenine	18.612	4.2182
DIHYDROTANSHINONE I	18.412	4.2026
1-Isothiocyanato-9-(methylsulfinyl)-nonane	17.907	4.1624
3-Methoxycinnamic acid	17.894	4.1614
3-(3-Hydroxyphenyl)propionic acid	17.874	4.1598
Abruquinone B	17.634	4.1403
Antipyrine	16.888	4.0779
Telmisartan	0.059708	-4.0659
TAGATOSE	16.729	4.0643
Androsterone	16.627	4.0555
Thiacloprid-amide	0.060496	-4.047
Ctrinin hydrate	16.504	4.0447
LPE 20:5	15.949	3.9954
12-Hydroxyoctadecanoic acid	15.837	3.9853
sweroside	0.06371	-3.9723
4,4`-Thiodiphenol	0.063747	-3.9715
3',4'-Dimethoxy-7-hydroxyflavone	15.594	3.963
Bicyclo Prostaglandin E2	15.305	3.936
LPI 20:5	15.087	3.9152
Glutamyl-S-allylcysteine	15.034	3.9102
5-(8,11,14-pentadecatrienyl)resorcinol	14.97	3.904
MALONATE	0.066918	-3.9015
LPI 24:2	14.91	3.8982
1-O-bglucopyranosyl sinapate	14.667	3.8745
3-DEHYDROSHIKIMATE	0.069093	-3.8553
Pulvinic acid dilactone	14.471	3.8551
3',5'-Dimethoxy-4'-hydroxyacetophenone	14.429	3.8509
aloesin	14.326	3.8405
DGTS 7:0	0.069923	-3.8381
Indole-3-acetylalanine	14.131	3.8208
Cephaeline	14.051	3.8126
ISOPALMITIC ACID	0.072498	-3.7859
PC(19:1(9Z)/0:0)	13.784	3.7849
2-PHOSPHOGLYCERATE	13.689	3.775
Pyrimethamine	13.623	3.768
Heptadecanoyl Ethanolamide	0.07437	-3.7491
2-Hydroxy-4-methylpentanoic acid	13.368	3.7407
2-Methoxybenzaldehyde	13.247	3.7276
Diffractaic Acid	13.23	3.7257
3-[3-(betaGlucopyranosyloxy)-2-hydroxyphenyl]propanoic acid	0.07682	-3.7024
Glutamylphenylalanine	0.078602	-3.6693
ACETYL-CARNITINE	12.371	3.6289
2-Myristoleoyl-glycerol	0.08241	-3.601
Valsartan	0.083574	-3.5808
5-HpEPE	11.92	3.5753
Cynarine	11.57	3.5323
LPI 15:0	11.439	3.5159
3-Phenoxybenzylalcohol	11.335	3.5027
18-HETE	11.094	3.4717
LPI 6:0	10.86	3.441
Hexosyl LPE 18:2	10.645	3.4122
1-Naphthol	10.58	3.4033
LysoPA(18:1(9Z)/0:0)	0.095658	-3.386
2-Dodecylbenzenesulfonic acid	0.095924	-3.382
FA 18:4	10.38	3.3757
3-Hydroxyfluorene	10.283	3.3622
3-O-methylfunicone	10.122	3.3394
7,13-dihydroxy-4,8,12-trimethyltetradeca-2,4,8-trienoic acid	0.099024	-3.3361
PG 18:3	10.09	3.3348
Cynarin	9.936	3.3127
Estrone	9.9185	3.3101
Indole-3-acetic acid	9.9155	3.3097
Mandelic Acid, Methyl Ester	9.9143	3.3095
LPI 18:1	9.8463	3.2996
Lichesterinic acid	9.5315	3.2527
Indole-3-acetylglutamic acid	9.5028	3.2484
PSICOSE	9.4564	3.2413
4-Methylbenzylidene camphor	9.177	3.198
Tetranor-HETE	9.1601	3.1954
Loganin	0.10934	-3.1931
3-METHYL-2-OXINDOLE	9.137	3.1917
Irigenin Trimethyl Ether	9.1228	3.1895
Caffeic acid	0.11078	-3.1742
Deoxyvasicinone	9.0188	3.1729
Betaine	8.9868	3.1678
isorhapontigenin	8.9856	3.1676
Pentadecanoyl Ethanolamide	0.1116	-3.1636
5-Keto-caproic acid	8.7983	3.1372
LPI 20:4	8.766	3.1319
1,4-Androstadiene-3,17-dione	8.6626	3.1148
PE 15:0	0.11547	-3.1144
Carpachromene	8.6398	3.111
4-Acetamidobutyric acid	8.595	3.1035
3-Methoxybenzaldehyde	8.4683	3.0821
LPC 22:6	8.4629	3.0812
PC 19:1e	8.4064	3.0715
MGDG 22:0	8.403	3.0709
1-O-(3,4,5-Trimethoxybenzoyl)-betagalactopyranose	0.11988	-3.0603
Raloxifene	0.12199	-3.0351
LDGTS 22:5	8.1219	3.0218
11-Hydroxyandrosterone	0.12513	-2.9985
Octyl-methoxycinnamate	7.9295	2.9872
Pregabalin	7.8371	2.9703
Gitoxigenin Diacetate	0.13234	-2.9176
Isorangiformic acid	7.5208	2.9109
2-[5-[2-hydroxybutyl]oxolan-2-yl]propanoic acid	0.13296	-2.9109
LysoPC(18:4)	7.4977	2.9065
LysoPC(20:4(5Z,8Z,11Z,14Z))	7.4743	2.9019
2-(14,15-Epoxyeicosatrienoyl) glycerol	0.13405	-2.8992
PC 20:4e	7.4433	2.8959
15,19-hydroxy Prostaglandin F2alpha	0.13484	-2.8907
Fluridone	7.3997	2.8875
PA 19:2	0.13631	-2.875
Hydroxytestosterone	7.2758	2.8631
Bovoside A	7.2158	2.8512
Indole-3-pyruvic acid	7.1898	2.846
4-benzyl-3-isobutyryloxazolidin-2-one	0.1392	-2.8447
3-HYDROXYBENZOATE	0.13962	-2.8404
FA 18:5	7.1509	2.8381
Caryophyllene	7.113	2.8305
LPC 17:1	7.0859	2.8249
Bicyclo prostaglandin E2	7.0781	2.8234
PC 17:1e	7.074	2.8225
Aldosterone	7.0711	2.8219
9,12,13-trihydroxyoctadec-15-enoic acid	7.0666	2.821
LDGTS 19:1	7.0613	2.8199
Helenine	7.0602	2.8197
7,8-dimethylalloxazine (lumichrome)	7.0481	2.8172
LPI 16:1	6.9793	2.8031
Pyridoxal	6.8791	2.7822
PS 18:3	0.14663	-2.7697
LPE 15:0	6.7751	2.7602
3-HYDROXYBENZOIC ACID	6.7724	2.7597
Isovanillic acid	0.1479	-2.7573
LPI 14:0	6.6659	2.7368
PG 16:1	0.15086	-2.7287
NORMETANEPHRINE	6.5163	2.704
LPI 16:0	6.4956	2.6995
Ouabain	0.15471	-2.6923
LPE 20:3	6.4583	2.6912
LPC 16:3	6.3844	2.6745
1,4-bis(4-hydroxy-3-methoxyphenyl)-2,3-dimethylbut-2-ene-1,4-dione	6.3703	2.6714
Methyl 2,4-dihydroxy-3,6-dimethylbenzoate	6.3266	2.6614
13,14-dihydro-15-keto Prostaglandin A2	6.2747	2.6496
11-HETE	6.1739	2.6262
PI 18:1	6.1551	2.6218
N-ACETYLLEUCINE	6.1297	2.6158
ANTHRANILATE	6.12	2.6135
LysoPC(16:1(9Z))	6.0962	2.6079
Tetranor-12-HETE	6.0959	2.6078
Nigrosporapyrone D	6.0675	2.6011
Salicylic acid	0.16506	-2.599
Azadirachtin A	0.16527	-2.5971
PYROCATECHUIC ACID	0.16547	-2.5954
LPG 16:3	0.16604	-2.5904
PC(16:1e/17-HDoHE)	5.9962	2.584
P-CRESOL GLUCURONIDE	0.16781	-2.5751
Apomorphine	0.16864	-2.568
SYRINGIC ACID	0.16888	-2.5659
Inosine	0.16898	-2.5651
LPG 16:2	0.16994	-2.5569
2-Pyrrolidinone	5.8211	2.5413
monolinolein	0.17302	-2.531
LPC 16:2	5.7024	2.5116
2,6-Dihydroxy-4-Methoxytoluene	0.17555	-2.51
METHYLSUCCINIC ACID	0.17847	-2.4863
2-ETHYL-2-HYDROXYBUTYRIC ACID	5.5808	2.4805
ACar 11:1	0.17931	-2.4795
m-Aminobenzoic acid	5.5753	2.479
4-Pyridoxic acid	5.5321	2.4678
3-Hydroxy-3-methylglutaric acid	5.5114	2.4624
Dinoterb	5.4974	2.4587
PG 16:0	0.18262	-2.4531
LPE 19:1	5.4147	2.4369
Methyl styryl ketone	5.3742	2.4261
Prolylleucine	0.18609	-2.4259
TRICARBALLYLIC ACID	0.18844	-2.4079
Gentisinic acid	0.19164	-2.3836
Stearolic acid	0.19212	-2.3799
6-CARBOXYHEXANOATE	5.1702	2.3702
3-Ureidopropionic acid	5.1693	2.37
2-Hydroxyvaleric acid	5.153	2.3654
Coproporphyrin III	0.19479	-2.36
12-OPDA	5.1225	2.3569
LPE 20:4	5.1036	2.3515
MGMG 18:2	0.19854	-2.3325
PYROGALLOL	0.19895	-2.3295
3-Hydroxypicolinic acid	0.19975	-2.3237
LDGTS 20:4	4.9948	2.3204
catalposide	4.9312	2.302
Tripropyl phosphate	4.9281	2.301
DAG 25:4	0.20371	-2.2954
Phenylpyruvic acid	0.20464	-2.2888
Eicosapentaenoic acid	4.8266	2.271
17-Ethynylestradiol	4.8245	2.2704
N-Acetyltryptophan	4.7515	2.2484
Putative (3-hydroxyheptadecanoyl)lysine	0.21091	-2.2453
2,3-dinor-8-iso Prostaglandin F2	0.21093	-2.2451
P-Coumaroylputrescine	0.21459	-2.2203
Erucamide	0.21491	-2.2182
Actrarit	0.21522	-2.2161
4-ACETAMIDOBUTANOATE	4.6362	2.2129
LPA 19:1	0.21576	-2.2125
11,12-Epoxyeicosatrienoic acid	4.6289	2.2107
Indirubin	0.21714	-2.2033
Ricinine	4.5953	2.2002
Raspberry ketone sulfate	0.21803	-2.1974
geniposidic acid	0.21852	-2.1942
4-methylumbelliferyl acetate	4.572	2.1928
13,14-dihydro-15-keto-tetranor Prostaglandin D2	4.5634	2.1901
11-dehydro Thromboxane B2	4.5549	2.1874
Histamine-trifluoromethyltoluide	4.5485	2.1854
p-Coumaric acid	4.5446	2.1841
Resolvin E1	4.4993	2.1697
PC 35:5	0.22233	-2.1692
PC 20:3e	4.4771	2.1626
Pantothenic acid	0.22462	-2.1544
4-Methylpyrimidine	4.4516	2.1543
Proscillaridin A	0.22685	-2.1402
4,4-Dimethyl-2-oxotetrahydro-3-furanyl betaglucopyranoside	0.2276	-2.1354
Cytidine	4.3859	2.1329
3-(Dimethylaminomethyl)indole	4.3847	2.1325
1-Monopalmitin	0.23157	-2.1105
LysoPC(18:1(9Z))	4.2899	2.101
Lomerizine	0.23499	-2.0893
Isopeonol	4.2302	2.0807
2-METHYLBUTYRYLGLYCINE	4.2198	2.0772
Ferulic acid	4.2003	2.0705
Glutamylleucine	4.17	2.0601
Aconitic acid	4.1532	2.0542
LPC 20:3	4.1113	2.0396
Feruloyl allylamine	0.24392	-2.0355
17,18-EpETE	0.2447	-2.0309
Phlorobenzophenone	0.24706	-2.0171
ELAIDIC ACID	0.24815	-2.0107
Sphingosine (d18:1)	0.24858	-2.0082
Dronedarone	4.0209	2.0075
Chrysanthemic Acid	4.0126	2.0045
MGMG 18:3	0.24966	-2.0019
N-acetyl-5-aminosalicylic acid	4.0003	2.0001
Nephroarctin	3.9497	1.9817
PSEUDO-ANISATIN	0.25357	-1.9795
PG 20:2	0.25363	-1.9792
2'-O-Methyl-5-methyluridine	3.8831	1.9572
KOBUSONE	3.8817	1.9567
Deisopropylatrazine	3.8756	1.9544
LPA 18:2	0.2591	-1.9484
Securinine	0.25915	-1.9482
LDGTS 18:2	0.25914	-1.9482
Vanillin	0.25952	-1.9461
N-Hydroxybenzamide	3.8251	1.9355
3-Aminotyrosine	3.7971	1.9249
FA 16:2	3.7821	1.9192
LPE 17:1	3.781	1.9188
Citric acid	3.7773	1.9174
1,4-naphthalene-dione	3.7403	1.9032
FA 16:4	3.7381	1.9023
19-HETE	3.7258	1.8976
4-Acetamidophenol sulfate	3.7173	1.8943
PC 22:4e	3.7068	1.8902
LPE 18:1	3.7009	1.8879
Harmalol	3.6919	1.8844
cyclo(tyrosyl-prolyl)	3.6657	1.8741
3-Trifluoromethyl-4-nitrophenol	0.27393	-1.8681
Muscone	0.27452	-1.865
LPE 15:1	3.6245	1.8578
Andrographolide	0.27677	-1.8533
Threonic acid	3.6032	1.8493
LYSINE	3.5937	1.8455
MGDG 32:5	0.27866	-1.8434
LPS 18:3	0.27888	-1.8423
Ethyl myristate	0.27916	-1.8408
LDGTS 14:0	3.5661	1.8344
13,14-dihydro-15-keto-tetranor Prostaglandin E2	0.28136	-1.8295
PC 22:5e	3.5421	1.8246
Pipecolinic acid	3.5299	1.8196
Fallacinal	3.5255	1.8178
LPG 16:0	0.28427	-1.8147
LPC 22:5	3.5061	1.8099
Ethylbutanoate	0.28798	-1.7959
Malvin	3.4652	1.7929
16-demethoxy-20-epi-serpentinine	3.4489	1.7861
Xanthurenic Acid	3.447	1.7853
Arginine	3.4355	1.7805
15-keto Prostaglandin A1	3.3916	1.762
13S-HOTrE	3.366	1.751
DEOXYRIBOSE	3.3634	1.7499
2-Oxoglutaric acid	3.3559	1.7467
13,14-dihydro-19)-hydroxy Prostaglandin E1	0.29864	-1.7435
1,5-Naphthalenediamine	0.29875	-1.743
Phenylacetic acid	0.3026	-1.7245
6-Gingerol	0.30269	-1.7241
9-HpODE	3.2977	1.7215
LPA 16:1	3.2922	1.719
N-Benzylformamide	3.2739	1.711
methyl orsellinate	3.266	1.7075
Kanosamine	3.2456	1.6985
Oleamide	0.30955	-1.6918
DGMG 18:3	0.31096	-1.6852
CYCLOPENTANONE	3.1975	1.6769
N-Acetylalanine	3.1889	1.6731
PROLINE	3.1809	1.6694
N-ACETYLNEURAMINATE	3.1737	1.6661
1-Stearoyl-sn-glycero-3-phosphocholine	3.1719	1.6654
Mycophenolic acid	0.3167	-1.6588
Deoxycholic Acid	0.31676	-1.6585
LPG 18:5	0.31789	-1.6534
Cer-NDS d30:0	0.31931	-1.647
12-HYDROXY-5-DEOXYDEHYDROMUNDUSERONE	3.1199	1.6415
4-Methoxy-1-Naphthaldehyde	3.1059	1.635
Coumarin	3.0608	1.6139
2-Furoic acid	3.0472	1.6075
Stachydrine	3.0342	1.6013
Valine	3.0303	1.5995
LIPOAMIDE	3.022	1.5955
DGDG 15:1	0.33242	-1.5889
Sinapinic acid	2.9997	1.5848
FA 18:3	2.9753	1.573
N-Methyltyrosine	2.9676	1.5693
2-methyl-4(3H)-quinazolinone	2.9633	1.5672
Phomalone	0.33754	-1.5669
1,3,4,5-tetrahydroxycyclohexane-1-carboxylic acid	2.9559	1.5636
Malonic acid	0.34049	-1.5543
Citraconic acid	2.9359	1.5538
Phytosphingosine-1-P	0.34152	-1.55
HOMOVANILLIC ACID SULFATE	0.34192	-1.5483
THYMIDINE	2.9182	1.5451
1-(4-hydroxyphenyl)propane-1,2-diol	2.8907	1.5314
Jasmone	0.34758	-1.5246
Myristoyl Ethanolamide	0.34821	-1.522
Ethyl oleate	0.3509	-1.5109
LPG 18:1	2.8324	1.502
Leukotriene B4	2.7971	1.484
Ketoleucine	2.7892	1.4798
Styrene	2.7801	1.4751
ACar 26:3	0.36244	-1.4642
9,10,11-trihydroxyoctadec-12-enoic acid	2.7474	1.4581
PG 18:2	2.7472	1.458
TOBRAMYCIN	2.7439	1.4562
Phloroglucinol	2.7344	1.4512
beta-Gentiobiose	0.3684	-1.4406
2-(hydroxymethyl)-4-quinazolinone	2.7139	1.4404
Palmitoleic Acid	2.7045	1.4354
Maltose	2.6904	1.4278
1,3-Dideacetyl-7-Deacetoxy-7-Oxokhivorin	0.37674	-1.4083
Cer-NS d32:3	0.37709	-1.407
DAG 32:4	0.37805	-1.4033
Uridine	0.37854	-1.4015
Porphobilinogen	2.6314	1.3958
2,3-dihydroxypropyl 12-methyltridecanoate	0.38037	-1.3945
DAG 30:4	0.38054	-1.3939
N-Fructosyl pyroglutamate	2.622	1.3907
Methoxybenzenediol	2.6078	1.3828
CINNAMIC ACID	0.38348	-1.3828
5,6-Dihydrouracil	2.6063	1.382
Lenacil	0.38368	-1.382
Acetophenone	0.38428	-1.3798
Leucine	2.6019	1.3796
Quinic acid	2.5959	1.3762
Pipecolic acid	2.595	1.3757
3-Hydroxyanthranilic acid	0.38564	-1.3747
Sinapoylhexoside	0.38592	-1.3736
LPE 16:1	2.5885	1.3721
SINAPIC ACID	2.5774	1.3659
Epicatechin	0.38859	-1.3637
2-HYDROXY-2-METHYLBUTYRIC ACID	0.39005	-1.3583
Testosterone	2.5626	1.3576
9(10)-EpOME	0.39132	-1.3536
Isovalerylglycine	0.39542	-1.3385
2-(3-hydroxy-5-methoxyphenoxy)-6-(hydroxymethyl)oxane-3,4,5-triol	2.5007	1.3223
11-Oxoetiocholanolone	2.4899	1.3161
Phenylacetylaspartic acid	0.40187	-1.3152
1,3-DIMETHYLURACIL	2.4834	1.3123
Carveol	0.40401	-1.3075
Guvacoline	0.40415	-1.307
Methylene-gamma-butyrolactone	2.4594	1.2983
desmethylenylnocardamine	2.4575	1.2972
1-Dodecyl-2-pyrrolidinone	0.41032	-1.2852
Etiocholanolone	2.4282	1.2799
LPE 16:0	2.4234	1.277
5,8,11-trihydroxyoctadec-9-enoic acid	2.4049	1.266
4-Hydroxyindole	2.4005	1.2633
LPA 18:3	0.4191	-1.2546
1-Stearoyl-2-oleoyl-sn-glycerol	0.41947	-1.2534
Gentisyl alcohol	0.42071	-1.2491
ITACONATE	2.3722	1.2463
Prostaglandin F3alpha	2.3629	1.2406
LPA 17:0	0.42338	-1.24
Nicotinamide	2.3597	1.2386
Nicotinuric acid	2.3366	1.2244
picein	2.3209	1.2147
(4-Ethoxyphenyl)urea	2.317	1.2123
Propylparaben	0.43249	-1.2092
6,7,8-trimethoxy-2H-chromen-2-one	0.43289	-1.2079
N-Alpha-acetyllysine	2.3053	1.205
2-Hydroxybenzonitrile	2.2967	1.1996
Naringenin	0.43629	-1.1967
LPI 4:0	0.43652	-1.1959
Prespatane	0.43741	-1.1929
Sparfloxacin	2.2846	1.1919
3-(3,4-Dimethoxyphenyl)-2-propenoic acid	2.2821	1.1904
4-HYDROXYBENZOATE	0.43891	-1.188
Ceratodictyol	0.43941	-1.1864
Lipoic acid	2.2755	1.1862
SINAPIC ACID METHYL ETHER	2.2652	1.1796
PE 18:1e	2.2622	1.1777
2-Hydroxy-1-(4-methoxyphenyl)propyl hexopyranoside	0.44306	-1.1744
2-(Methylamino)benzoic acid	2.257	1.1744
Hydroferulic acid	0.44492	-1.1684
Dihydrothymine	2.2364	1.1612
LPI 18:3	2.236	1.1609
4-Piperidinecarboxamide	2.2356	1.1607
2-Aminoadipic acid	2.2214	1.1515
4-Hydroxycoumarin	2.2121	1.1454
2,3-dinor Prostaglandin E1	0.4534	-1.1411
Stearoyl Ethanolamide	0.4546	-1.1373
MGMG 16:3	0.45481	-1.1367
Nephrosteranic acid	0.45486	-1.1365
ANETHOLE	2.1926	1.1327
9-phenyl-1-(2,4,6-trihydroxyphenyl)nonan-1-one	2.1906	1.1313
PA 19:1	0.45681	-1.1303
Isoquinoline	0.45742	-1.1284
N1-Methyl-2-pyridone-5-carboxamide	2.1859	1.1282
Lactobionic Acid	2.1771	1.1224
Glycerophospho-N-palmitoyl ethanolamine	2.1654	1.1146
4-Hydroxybenzoic acid	0.46294	-1.1111
LPS 18:1	2.1466	1.1021
ASPARTAME	2.1401	1.0977
LDGTS 16:4	2.1309	1.0915
Dihydrocapsaicin	0.47339	-1.0789
Avocadyne 1-acetate	0.47445	-1.0757
CARNOSINE	0.4777	-1.0658
12-Oxo phytodienoic acid	2.0837	1.0592
3-Indoleacrylic acid	2.0813	1.0575
Avocadene 1-acetate	0.48116	-1.0554
2-METHYLCITRATE	2.0566	1.0403
Virensic acid	2.0475	1.0339
Sorbic acid	0.49038	-1.028
Thymol	2.031	1.0222
Aflatoxin G2	0.49312	-1.02
Pentoxazone	0.49334	-1.0193
Pyroglutamic acid	2.0211	1.0151
Beta-Glycerophosphoric acid	2.0115	1.0083
Vindoline	2.0104	1.0075
FA 18:2	1.9925	0.99459
Norleucine	1.9922	0.99439
Sedoheptulose 7-phosphate	1.9914	0.9938
16-Hydroxyhexadecanoic acid	1.9905	0.99313
N6-(DELTA2-ISOPENTENYL)-ADENINE	1.9759	0.98249
12(13)-DiHOME	1.9743	0.98131
2-(6-hydroxyhexyl)-3-methylidenebutanedioic acid	0.50826	-0.97636
6-Methylquinoline	1.9442	0.95921
LDGTS 20:3	1.9311	0.9494
LPS 18:2	0.51829	-0.94816
Tricaprylin	0.52492	-0.92983
LysoPC(18:3(6Z,9Z,12Z))	1.9002	0.92612
Prostaglandin F3	0.52636	-0.92587
LPA 17:1	0.52698	-0.92417
Decanoic acid	0.52751	-0.92272
2-Aminoacetophenone	1.8869	0.91604
Pentostatin	0.53067	-0.91411
tetranor-12-HETE	1.8827	0.91281
8-Hydroxyquinoline	1.8785	0.90958
LPS 20:3	1.8749	0.90685
O-Acetaminophenol	1.8636	0.89813
Valactamide E putative	1.8592	0.89471
3-(3,4-dihydroxyphenyl)propanoic acid	0.5408	-0.88683
3-HYDROXYBUTANOIC ACID	0.54406	-0.87817
4-Nitrocatechol	1.8321	0.87354
N,N-Dimethyltetradecylamine-N-oxide	0.54874	-0.86581
16-Heptadecyne-1,2,4-triol	0.55011	-0.86221
Turmerone	1.8124	0.85787
CAPRYLIC ACID	0.55541	-0.84838
5-Methoxyindoleacetic acid	1.7982	0.84653
5-VALEROLACTONE	0.55613	-0.8465
Ethyl benzoate	0.55745	-0.84308
3-Hydroxyglutaric acid	1.7918	0.84139
Nicotinic acid	0.55821	-0.84112
Milbemycin A3 oxime	1.791	0.84076
Microsporin B	0.55914	-0.83872
Sodium 2-Oxobutyrate	1.7855	0.83634
DGTS 21:0; DGTS 10:0-11:0	0.56096	-0.83403
FA 9:0	0.56428	-0.82553
Propentofylline	0.56544	-0.82256
Isobutyric acid	1.7685	0.82249
Trehalose	1.7681	0.82219
3-Methylpyrazole	1.7669	0.82123
Oleic acid	1.7594	0.81509
Celestolide	1.7581	0.81403
4-Guanidinobutyric acid	1.7568	0.81292
Proline-hydroxyproline	1.7539	0.81054
Indoline	1.7423	0.80102
Sulfo jasmonate	0.57405	-0.80075
Proline	1.7381	0.79748
Arbutin	1.7352	0.79511
LPG 18:2	0.5765	-0.79462
O-Succinyl-L-homoserine	1.7332	0.79348
4-Vinylphenol	1.7313	0.79185
5-Hydroxyindole-3-acetic acid	0.57927	-0.7877
Cer-NDS d32:0	0.58216	-0.78051
LDGTS 18:0	0.58712	-0.76828
3-FUROIC ACID	0.58955	-0.76232
MAG 17:1	0.59213	-0.75602
AVOCADYNE	0.59351	-0.75266
DAG 33:3	0.59805	-0.74167
10-hydroxy capric acid	0.59947	-0.73824
Arthonin	1.6588	0.73015
4-Hydroxybenzaldehyde	1.6582	0.72959
Dyclonine hydrochloride	0.60496	-0.72508
12-hydroxyjasmonic acid	0.60623	-0.72207
Acridone	1.6452	0.71827
Loliolide	0.61059	-0.71174
MGDG 16:1	1.6377	0.71165
3-Pyridinemthanol	0.61171	-0.70909
ETHOSUXIMIDE	0.61173	-0.70904
LDGTS 16:1	1.6343	0.70866
TARTARIC ACID	0.61325	-0.70545
3-hydroxy-1,5-diphenylpentan-1-one	0.61351	-0.70485
Delata-17-6-keto Prostaglandin F1alpha	1.6282	0.70327
4-GUANIDINOBUTANOATE	1.6251	0.70052
Sphinganine	0.61761	-0.69523
Mepirizole	1.6093	0.68646
9,12,13-trihydroxyoctadeca-10,15-dienoic acid	1.6081	0.68538
THYMOQUINONE	1.5952	0.67371
Tomatidine	0.62731	-0.67276
2-(2-Aminoethyl)pyridine	1.591	0.66993
MONO-METHYL GLUTARATE	1.5818	0.6616
LPG 15:0	1.5814	0.66119
4-Oxoproline	0.63597	-0.65296
N-Acetylserotonin	1.565	0.64613
Dipropenyl disulfide	0.63919	-0.64568
6-Aminopenicillanic acid	1.5623	0.64369
Microsporin A	1.557	0.63874
Hexaethylene glycol	1.555	0.6369
Avocadyne 4-acetate	0.64393	-0.63502
Prolinamide	1.5514	0.63356
Tyrosine	1.549	0.63137
DIACETYL	1.5433	0.62599
Adenine	0.64844	-0.62495
barceloneic acid A	1.542	0.62481
Phthalic acid	0.65372	-0.61326
Azelaate	0.65427	-0.61204
Cyclotriveratrylene	0.65585	-0.60857
PA 18:2	1.5229	0.60687
3-Indoleacetonitrile	0.65664	-0.60682
PA 28:5	1.5199	0.60393
Imazethapyr	0.65871	-0.60228
LysoPC(14:0)	1.5167	0.60096
Aspartic acid	1.5162	0.60046
2-Aminopyridine	0.66027	-0.59887
Glutamic acid	0.66663	-0.58504

## Sheet: Oc.S_vs_Os.S_KEGG
Query	KEGG
(2R,3S)-Piscidic acid	NA
(4-Ethoxyphenyl)urea	C19415
1-(-Octadecadienoyl-2-hydroxy-sn-glycero-3-phosphocholine	NA
1-Heptadecanoyl-rac-glycerol	NA
1-Hydroxybenzotriazole	NA
1-Monopalmitin	NA
1-Naphthol	C11714
1-O-(3,4,5-Trimethoxybenzoyl)-betagalactopyranose	NA
1-O-Sinapoyl-beta-D-glucose	C01175
1-Stearoyl-sn-glycero-3-phosphocholine	NA
1,3,4,5-tetrahydroxycyclohexane-1-carboxylic acid	NA
1,4-bis(4-hydroxy-3-methoxyphenyl)-2,3-dimethylbut-2-ene-1,4-dione	NA
1,4-naphthalene-dione	NA
1,5-Naphthalenediamine	NA
1,5,5-Trimethylhydantoin	NA
1,7-bis(3,4-dihydroxyphenyl)heptan-3-one	NA
10-Hydroxydecanoic acid	NA
11-Hydroxyandrosterone	C14606
12-HYDROXY-5-DEOXYDEHYDROMUNDUSERONE	NA
12-hydroxyjasmonic acid	NA
12-Hydroxyoctadecanoic acid	NA
12-OPDA	C01226
12(S)-HETE	C14777
12(S)-HETE	C14777
13,14-dihydro-19)-hydroxy Prostaglandin E1	NA
15-Deoxy-PGJ2	C14717
15-keto Prostaglandin A1	NA
15,19-hydroxy Prostaglandin F2alpha	NA
16-demethoxy-20-epi-serpentinine	NA
16-Hydroxyhexadecanoic acid	C18218
17-Ethynylestradiol	C07534
17-HETE	NA
18-HETE	NA
2-(14,15-Epoxyeicosatrienoyl) glycerol	NA
2-(6-hydroxyhexyl)-3-methylidenebutanedioic acid	NA
2-[5-[2-hydroxybutyl]oxolan-2-yl]propanoic acid	NA
2-Aminoacetophenone	NA
2-Aminoadipic acid	C00956
2-Benzothiazolesulfonic acid	NA
2-ETHYL-2-HYDROXYBUTYRIC ACID	NA
2-Furoic acid	C01546
2-Hydroxy-2-methyl-3-buten-1-yl betaglucopyranoside	NA
2-HYDROXY-2-METHYLBUTYRIC ACID	NA
2-Hydroxy-4-methylpentanoic acid	NA
2-Hydroxyvaleric acid	NA
2-Linoleoyl glycerol	NA
2-Methoxybenzaldehyde	NA
2-Methylbutyl betaglucopyranoside	NA
2-octylpent-2-enedioic acid	NA
2,2'-(Tetradecylimino)diethanol	NA
2,3-dihydroxypropyl 12-methyltridecanoate	NA
2,3-dinor Prostaglandin E1	NA
2,6-Di-tert-butyl-4-nitrophenol	NA
2,6-Dihydroxy-4-Methoxytoluene	NA
20-Hydroxy-leukotriene B4	C04853
3-(3-Hydroxyphenyl)propionic acid	C11457
3-(3,4,5-trimethoxyphenyl)propanoic acid	NA
3-(4-HYDROXYPHENYL)LACTATE	C03672
3-[3-(betaGlucopyranosyloxy)-2-hydroxyphenyl]propanoic acid	NA
3-DEHYDROSHIKIMATE	C02637
3-FUROIC ACID	NA
3-Hydroxy-3-methylglutaric acid	C03761
3-HYDROXYBENZOATE	C00587
3-HYDROXYBENZOIC ACID	C00587
3-HYDROXYMETHYLGLUTARATE	C03761
3-HYDROXYPROPIONIC ACID	C01013
3-Indoleacetonitrile	C02938
3-Indoleacrylic acid	NA
3-O-methylfunicone	NA
3-Phenoxyphenol	NA
3-Phenyl-2-propen-1-yl 6-O-betaarabinofuranosyl-betaglucopyranoside	NA
3-Phosphonopropionic acid	NA
3-Pyridinemthanol	NA
3-Pyridinol	NA
3-Trifluoromethyl-4-nitrophenol	NA
3,8,9-trihydroxy-10-propyl-3,4,5,8,9,10-hexahydro-2H-oxecin-2-one	NA
3',4'-Dimethoxy-7-hydroxyflavone	NA
3',5'-Dimethoxy-4'-hydroxyacetophenone	NA
3(2'-Chlorophenyl)-7-hydroxy-4-phenylcoumarin	NA
4-ACETAMIDOBUTANOATE	C02946
4-Acetamidobutyric acid	C02946
4-Acetamidophenol sulfate	NA
4-AMINOBUTANOATE	C00334
4-benzyl-3-isobutyryloxazolidin-2-one	NA
4-Chlorobenzoic acid	C02370
4-Coumaric acid	C00811
4-Hydroxybenzoic acid	C00156
4-Hydroxycoumarin	C02646
4-Methoxyaniline	C19326
4-Methoxycinnamic acid	NA
4-METHYLCATECHOL	C06730
4-Pyridoxate	C00847
4-Vinylphenol	C05627
4,4-Dimethyl-2-oxotetrahydro-3-furanyl betaglucopyranoside	NA
4,4'-Sulfonylbis[2-(prop-2-en-1-yl)phenol	NA
4,4`-Thiodiphenol	NA
5-hydroxy-4-methoxy-5,6-dihydro-2H-pyran-2-one	NA
5-Hydroxyindole-3-acetic acid	C05635
5-VALEROLACTONE	NA
5,8,11-trihydroxyoctadec-9-enoic acid	NA
6-Aminopenicillanic acid	C02954
6-CARBOXYHEXANOATE	C02656
6-Hydroxycaproic acid	C06103
6-keto-prostaglandin F1alpha	C05961
6-Methylquinoline	NA
6,8-Dimethyl-4-hydroxycoumarin	NA
7,13-dihydroxy-4,8,12-trimethyltetradeca-2,4,8-trienoic acid	NA
7,8-dimethylalloxazine (lumichrome)	NA
8-Hydroxyquinoline	C07344
8,9-Epoxyeicosatrienoic acid	C14769
9,10,11-trihydroxyoctadec-12-enoic acid	NA
9,10,13-trihydroxyoctadeca-11,15-dienoic acid	NA
Abruquinone B	NA
ACETOACETATE	C00164
Acetophenone	C07113
Aconitic acid	C00417
Actrarit	NA
Allantoin	C01551
aloesin	NA
Andrographolide	NA
Anhydrobrazilic Acid	NA
Antheraxanthin	C08579
ANTHRANILATE	C00108
Apocynin	NA
Avocadene 1-acetate	NA
Avocadene 2-acetate	NA
Avocadyne 1-acetate	NA
Avocadyne 4-acetate	NA
Azadirachtin A	C08748
barceloneic acid A	NA
Benzoic acid	C00539
Benzyl alcohol	C03485
Beta-Glycerophosphoric acid	C02979
Betaxolol	C06849
Bilirubin	C00486
Cafestol	C09066
Caffeic acid	C01481
calceolarioside A	NA
Canrenone	NA
Carveol	C00964
Carvone	NA
catalposide	NA
Cephaeline	C09390
Cer-NDS d32:0	NA
Cer-NS d32:3	NA
Ceratodictyol	NA
Chiodectonic acid	NA
Cholic Acid, Methyl Ester	NA
Choline	C00114
Chrysoeriol	C04293
cinchonine	C11379
CINNAMIC ACID	C10438
Ciprostene	NA
Citraconic acid	C02226
Clotrimazole	C06922
Cnidioside A	NA
Coproporphyrin III	C05770
Corticosterone	C02140
Coumaroyl quinic acid	NA
Ctrinin hydrate	NA
cuminyl alcohol	C06576
Cyclohexanamine	C00571
Cyclohexylamine	C00571
Cyclotriveratrylene	NA
Cynarin	NA
Cynarine	NA
Cypridinid luciferin	NA
CYSTEINE	C00097
cytosine	C00380
DAG 25:4	NA
DAG 7:0	NA
Daidzin	C12141
Deacetoxy-7-Oxogedunin	NA
Dehydroabietamide	NA
Dehydroepiandrosterone sulfate	C04555
Deoxycholic Acid	C04483
Deoxykhivorin	NA
DEOXYRIBOSE	C01801
DGDG 15:1	NA
DGDG 6:0	NA
DGMG 18:3	NA
DGTS 7:0	NA
DIACETYL	C00741
Diffractaic Acid	NA
Dihydrobenzoic acid pentose	NA
Dihydrocapsaicin	C16952
Dipropenyl disulfide	C08373
Docosatrienoic acid	NA
Drofenine	NA
Dronedarone	NA
Dyclonine hydrochloride	C07881
Emericellamide A	NA
Epicatechin	C09727
Epigallocatechin Gallate	C02530
Ethyl myristate	NA
Ethylbutanoate	NA
Eucalyptol	C09844
Euparin	NA
euphodendroidin V	NA
FA 16:3	NA
FA 18:3	NA
FA 18:5	NA
FAHFA 21:2	NA
Fallacinal	NA
Ferrichrysin	NA
Feruloyl allylamine	NA
Feruloyl Lactate	NA
Fluridone	NA
Fuberidazole	NA
Gelsemine	NA
genipin 1-gentiobioside	NA
geniposidic acid	C11673
Gentisic acid	C00628
Gentisinic acid	C00628
Gentisyl alcohol	NA
Gitoxigenin Diacetate	NA
Glucose 1-phosphate	C00103
GLUCURONOLACTONE	C02670
Glutamylphenylalanine	NA
Glutaric acid	C00489
guaiaconic acid	NA
Guvacoline	NA
Hesperidin	C09755
Hexadecanamide	NA
Hexose	C00984
HOMOVANILLIC ACID SULFATE	NA
Hydroferulic acid	NA
Hydroxydeoxycholic Acid	C15517
HYDROXYDODECANOIC ACID	NA
Hypoxanthine	C00262
Indole-3-acetylphenylalanine	NA
Indoleacrylic acid	NA
Inosine	C00294
Irigenin Trimethyl Ether	NA
Irisxanthone	NA
ISOPALMITIC ACID	NA
Isopeonol	NA
Isoquinoline	C06323
isorhapontigenin	NA
Isovalerylglycine	NA
Isovanillic acid	NA
ITACONATE	C00490
Jasmone	C08490
Kainic Acid	NA
Ketoleucine	C00233
Lariciresinol	C10646
LDGTS 14:0	NA
LDGTS 16:0	NA
LDGTS 16:1	NA
LDGTS 16:2	NA
LDGTS 16:3	NA
LDGTS 16:4	NA
LDGTS 18:0	NA
LDGTS 18:1	NA
LDGTS 18:2	NA
LDGTS 18:3	NA
LDGTS 18:4	NA
LDGTS 19:2	NA
LDGTS 20:3	NA
LDGTS 20:4	NA
LDGTS 20:5	NA
LDGTS 22:4	NA
LDGTS 22:5	NA
Leucine	C00123
Leukotriene B4	C02165
Linolenic Acid	C06427
Linoleoyl ethanolamide	NA
LIPOAMIDE	C00248
Lipoic acid	C16241
Loganin	C01433
Loliolide	NA
Lomerizine	NA
LPA 15:0	NA
LPA 16:1	NA
LPA 17:0	NA
LPA 17:1	NA
LPA 17:2	NA
LPA 18:2	C00416
LPA 18:3	NA
LPA 19:1	NA
LPA 19:2	NA
LPC 12:0	NA
LPC 13:0	NA
LPC(18:2/0:0)	C04230
LPE 14:0	NA
LPE 18:3	NA
LPE 19:1	NA
LPG 16:0	NA
LPG 16:1	NA
LPG 18:1	NA
LPG 18:2	NA
LPG 18:3	NA
LPG 18:5	NA
LPI 14:0	NA
LPI 16:0	NA
LPI 18:3	NA
LPI 4:0	NA
LPI 6:0	NA
LPS 18:1	NA
LPS 18:2	NA
LPS 18:3	NA
LPS 20:3	NA
LPS 20:4	NA
LysoPA(18:1(9Z)/0:0)	C00416
LysoPC(16:0)	C04230
LysoPC(18:3(6Z,9Z,12Z))	C04230
LysoPC(20:5(5Z,8Z,11Z,14Z,17Z))	C04230
LysoPE(18:2(9Z,12Z)/0:0)	NA
MAG 16:0	NA
MALONATE	C00383
Malonyltryptophan	NA
maltotriose	C01835
Mandelic Acid, Methyl Ester	NA
Meglutol	C03761
Menadione	C05377
MENTHOL	C00400
Metamitron-desamino	NA
Methotrexate	C01937
Methoxyhaemoventosine	NA
Methyl 2,4-dihydroxy-3,6-dimethylbenzoate	NA
Methylmalonic acid	C02170
METHYLSUCCINIC ACID	C08645
Methyprylon	NA
Mevalonic Acid Lactone	NA
Mevalonolactone	NA
MGDG 16:1	NA
MGDG 22:5	NA
MGDG 24:1	NA
MGDG 6:0	NA
MGMG 16:3	NA
MGMG 18:2	NA
MGMG 18:3	NA
Microsporin A	NA
Microsporin B	NA
Milbemycin A3 oxime	NA
Mitragynine	C09226
MONO-METHYL GLUTARATE	C02930
monolinolein	NA
Muscone	NA
Mycophenolic acid	C20380
N-(p-Coumaroyl) serotonin	NA
N-Acetylalanine	NA
N-ACETYLLEUCINE	C02710
N-Acetylsphingosine	NA
N-Alpha-acetyllysine	C12989
N-Fructosyl isoleucine	NA
N-lauroylethanolamine	NA
N-Methylthreonine	NA
N,N-Dimethyltetradecylamine	NA
Nematophin	NA
Nephromopsic acid	NA
Nephrosteranic acid	NA
NORMETANEPHRINE	C05589
Nostoxanthin	C16284
Nuarimol	NA
Ortophosphate	C00009
Ouabain	C01443
P-CRESOL GLUCURONIDE	NA
P-Toluenesulfonic acid	C06677
PA 19:1	NA
PA 22:3	NA
PA 28:5	NA
Palmitic Acid	C00249
Pantothenic acid	C00864
PC 19:1e	NA
PC 20:5e	C04230
PC 22:4e	C04230
PC 25:1	NA
PC 25:2	NA
PC 25:3	NA
PC 25:3e	NA
PC 27:1	NA
PC(16:0/0:0)	C04230
PC(19:1(9Z)/0:0)	NA
PE 15:0	NA
PE 18:1e	NA
Pefloxacin mesylate	NA
Pentostatin	C02267
Pentoxazone	NA
PG 18:0	NA
PG 18:2	NA
PG 20:1	NA
PG 20:2	NA
PG 26:2	NA
PG 27:2	NA
Phentermine	C07438
Phenylacetic acid	C07086
Phenylacetylaspartic acid	NA
Phlorobenzophenone	NA
picein	NA
Podophyllotoxin	C10874
Porphobilinogen	C00931
Pregabalin	NA
Prespatane	NA
Prodiamine	NA
Prolylleucine	NA
Proscillaridin A	NA
Prostaglandin F2	C00639
Prostaglandin F3	NA
Prostaglandin F3alpha	C06476
Pulvinic acid dilactone	NA
PUROMYCIN HYDROCHLORIDE	NA
Putative (3-hydroxyheptadecanoyl)lysine	NA
PYROCATECHUIC ACID	C00196
PYROGALLOL	C01108
Quercetin 3-arabinoside	NA
Raffinose	C00492
Raloxifene	C07228
Resiniferatoxin	C09179
Retinal	C00376
RIBOSE	C00121
Scaposin	NA
Serine	C00716
Shikimic Acid	C00493
Sodium 2-Oxobutyrate	NA
Sorbic acid	NA
Sphingosine (d18:1)	NA
Stearamide	C13846
Stearolic acid	C08459
Sulfo jasmonate	NA
sweroside	NA
SYRINGIC ACID	C10833
Tabernamine	NA
Telmisartan	C07710
Thiacloprid-amide	NA
Threonic acid	C01620
THYMIDINE	C00214
TRICARBALLYLIC ACID	C19806
Tryptophan	C00078
Tyrosine	C01829
Valsartan	c0338
Vanillin	C00755
Velvione	NA
Vibriobactin	C06769
Vindoline	C01626
Xylose	C00181

## Sheet: Oc.S_vs_Os.S_Fold_Change
	Fold Change	log2(FC)
PA 19:0	0.00027657	-11.82
Amarouciaxanthin A	1585.7	10.631
MGDG 6:0	0.00081723	-10.257
Mevalonolactone	0.0010155	-9.9436
Vanillic acid	840.75	9.7155
Astaxanthin	481.2	8.9105
Cypridinid luciferin	0.0021751	-8.8447
Dehydroepiandrosterone sulfate	0.0021817	-8.8404
Lariciresinol	411.21	8.6837
Hexose	0.0026482	-8.5608
Benzyl alcohol	0.0027176	-8.5235
Gibberellin A4	345.3	8.4317
DGDG 6:0	0.0032083	-8.284
Pleiomutine	301.18	8.2345
Docosahexaenoic acid	296.99	8.2143
PE 15:0	0.0035063	-8.1558
PC 27:1	275.49	8.1059
Dinoterb	259.06	8.0171
Crassostreaxanthin B	257.44	8.0081
Ferrichrysin	0.0040406	-7.9512
Prostaglandin F2	243.73	7.9291
2-Methylbutyl betaglucopyranoside	0.0042717	-7.871
2-Linoleoyl glycerol	0.0047544	-7.7165
Nostoxanthin	209.03	7.7075
LysoPA(18:1(9Z)/0:0)	0.0048766	-7.6799
PG 27:3	199.7	7.6417
Valsartan	0.0051997	-7.5874
4-Guanidinobutyric acid	190.81	7.576
Hypoxanthine	0.0053674	-7.5416
Clotrimazole	0.0053894	-7.5356
Estriol	181.57	7.5043
Prostaglandin A3	174.49	7.447
4-GUANIDINOBUTANOATE	174.36	7.4459
calceolarioside A	0.0064002	-7.2877
Daidzin	150.27	7.2314
Oxymatrine	144.47	7.1747
LDGTS 18:2	0.0069851	-7.1615
Drofenine	142.23	7.1521
PC 25:2	141.82	7.1479
euphodendroidin V	0.0071619	-7.1254
Dehydroabietamide	0.007358	-7.0865
Ifenprodil	132.6	7.0509
Naringenin	0.0075478	-7.0497
Antheraxanthin	131.48	7.0387
15-epi Prostaglandin A1	130.24	7.0251
GLUCURONOLACTONE	0.0077507	-7.0115
17-6-keto Prostaglandin F1	128.71	7.008
Euparin	128.6	7.0068
Tabernamine	126.22	6.9798
Menadione	124.57	6.9608
ACETOACETATE	0.0081698	-6.9355
3-HYDROXYMETHYLGLUTARATE	0.0084967	-6.8789
1,4-bis(4-hydroxy-3-methoxyphenyl)-2,3-dimethylbut-2-ene-1,4-dione	117.22	6.873
Podophyllotoxin	0.0090356	-6.7902
Methotrexate	0.0091034	-6.7794
cinchonine	0.0097002	-6.6878
Diffractaic Acid	101.41	6.6641
N-Acetylsphingosine	0.0099734	-6.6477
Ciprostene	0.010073	-6.6333
Hesperidin	0.010107	-6.6285
13-OxoODE	96.717	6.5957
Resiniferatoxin	91.957	6.5229
Kainic Acid	0.010976	-6.5095
PC 25:3e	89.182	6.4787
Coumaroyl quinic acid	85.787	6.4227
Peonidin-3-O-beta-galactoside	84.999	6.4094
genipin 1-gentiobioside	82.931	6.3738
Vibriobactin	0.012124	-6.366
PG 26:2	80.411	6.3293
2-phenylphenate tetrahydrate	80.285	6.3271
Cholic Acid, Methyl Ester	0.012976	-6.2681
Sclareol	72.321	6.1763
Nematophin	0.014122	-6.1459
1,7-bis(4-hydroxyphenyl)heptan-3-one	68.992	6.1084
guaiaconic acid	68.832	6.105
Lidocaine N-oxide	68.598	6.1001
2-[5-[2-hydroxybutyl]oxolan-2-yl]propanoic acid	0.014661	-6.0919
PC 25:3	68.109	6.0898
Abruquinone B	67.321	6.073
19-hydroxy Prostaglandin A2	66.652	6.0586
FAHFA 20:1	66.552	6.0564
(2R,3S)-Piscidic acid	65.519	6.0338
3,8,9-trihydroxy-10-propyl-3,4,5,8,9,10-hexahydro-2H-oxecin-2-one	0.015408	-6.0202
Tacrine	64.09	6.002
PG 27:4	63.224	5.9824
Homocitrulline	62.841	5.9736
Loganin	0.016178	-5.9498
Isobutyric acid	60.444	5.9175
MGDG 22:5	58.294	5.8653
5-OxoETE	57.103	5.8355
3-O-methylfunicone	57.095	5.8353
Malonyltryptophan	0.017711	-5.8192
11-keto Testosterone (CRM)	56.304	5.8152
Gelsemine	0.017936	-5.801
2-Methoxybenzaldehyde	53.902	5.7523
LDGTS 18:0	0.018677	-5.7426
12-HYDROXY-5-DEOXYDEHYDROMUNDUSERONE	53.248	5.7347
Mevalonic Acid Lactone	0.018855	-5.7289
1-O-Caffeoylglucose	52.793	5.7223
Glucose 1-phosphate	52.765	5.7215
MGMG 18:2	0.019071	-5.7125
Diferuloylputrescine	50.68	5.6633
Cyclohexylamine	0.019751	-5.6619
4-METHYLCATECHOL	50.605	5.6612
Emericellamide A	50.295	5.6523
Oxohongdenafil	49.501	5.6294
Limocitrin	49.172	5.6198
Cafestol	48.902	5.6118
15-Deoxy-12,14 -Prostaglandin J2	48.502	5.6
Mappain	0.021596	-5.5331
Stearolic acid	0.021614	-5.5319
Chiodectonic acid	0.021706	-5.5258
Prodiamine	0.021873	-5.5147
9(10)-EpOME	0.021979	-5.5077
Austrobuxusin I	45.179	5.4976
Coproporphyrin III	0.022188	-5.494
2-Dodecylbenzenesulfonic acid	0.022236	-5.4909
Avocadyne 4-acetate	0.02227	-5.4888
Gitoxigenin Diacetate	0.022367	-5.4825
8,9-Epoxyeicosatrienoic acid	43.666	5.4485
Deacetoxy-7-Oxogedunin	43.281	5.4356
Cearoin	43.227	5.4338
Azadirachtin A	0.023148	-5.433
Retinal	43.163	5.4317
3',5'-Dimethoxy-4'-hydroxyacetophenone	42.552	5.4111
5-hydroxy-4-methoxy-5,6-dihydro-2H-pyran-2-one	0.023847	-5.39
Peganine	41.913	5.3893
2-HYDROXY-4-METHYLPENTANOIC ACID	41.65	5.3802
Huperzine	41.611	5.3789
Lividic acid	40.993	5.3573
Allantoin	0.024423	-5.3556
Dyclonine hydrochloride	0.024844	-5.3309
3-Indoleacetonitrile	0.024847	-5.3308
PG 27:2	40.024	5.3228
3-[3-(betaGlucopyranosyloxy)-2-hydroxyphenyl]propanoic acid	0.025246	-5.3078
3',4'-Dimethoxy-7-hydroxyflavone	39.449	5.3019
Gentisic acid	0.02629	-5.2493
3-Hydroxyfluorene	36.702	5.1978
ACar 11:1	36.193	5.1777
Indole-3-acetylphenylalanine	35.875	5.1649
aloesin	35.467	5.1484
Ouabain	0.028545	-5.1306
Hexaethylene glycol	35.005	5.1295
Apomorphine	0.02891	-5.1123
LPG 10:0	34.07	5.0904
LPA 19:2	0.029478	-5.0842
LPI 24:2	33.917	5.0839
PG 20:2	0.029766	-5.0702
17-HETE	33.439	5.0635
MGMG 18:3	0.030141	-5.0521
Fluridone	32.836	5.0372
Apocynin	32.337	5.0151
Quercetin 3-arabinoside	0.030965	-5.0132
Avocadyne 1-acetate	0.031135	-5.0053
LDGTS 16:0	0.031228	-5.001
Coenzyme Q2	31.914	4.9961
2-(14,15-Epoxyeicosatrienoyl) glycerol	0.031404	-4.9929
8-HEPE	31.647	4.984
Glutamylphenylalanine	0.031832	-4.9734
Pulvinic acid dilactone	31.221	4.9644
Valactamide E putative	31.118	4.9597
4,4-Dimethyl-2-oxotetrahydro-3-furanyl betaglucopyranoside	0.033348	-4.9063
1-O-(3,4,5-Trimethoxybenzoyl)-betagalactopyranose	0.033646	-4.8934
MALONATE	0.033718	-4.8903
Dehydroepiandrosterone	29.16	4.8659
LPI 6:0	28.728	4.8444
DGDG 15:1	0.03497	-4.8377
Isorangiformic acid	28.37	4.8263
Cyclotriveratrylene	0.036017	-4.7952
Irisxanthone	27.354	4.7737
Thiacloprid-amide	0.036578	-4.7729
3(2'-Chlorophenyl)-7-hydroxy-4-phenylcoumarin	27.016	4.7558
DGDG 8:0	0.037419	-4.7401
DGTS 7:0	0.03776	-4.727
6-Acetyl-1,1,2,4,4,7-hexamethyltetralin	26.318	4.718
1,7-bis(3,4-dihydroxyphenyl)heptan-3-one	26.25	4.7142
Dihydrobenzoic acid pentose	0.038172	-4.7113
Cephaeline	0.038463	-4.7004
DGMG 18:3	0.038601	-4.6952
7,13-dihydroxy-4,8,12-trimethyltetradeca-2,4,8-trienoic acid	0.039341	-4.6678
Dihydrocapsaicin	0.039719	-4.654
Gallic acid hexoside	24.726	4.628
Dihydropertusaric	24.676	4.625
N-(p-Coumaroyl) serotonin	24.385	4.6079
Feruloyl Lactate	23.75	4.5699
2-Hydroxy-2-methyl-3-buten-1-yl betaglucopyranoside	0.042243	-4.5652
falcarindiol	23.663	4.5645
Andrographolide	0.042773	-4.5471
barceloneic acid A	23.334	4.5443
Kahweol	22.694	4.5043
DAG 35:0	22.523	4.4933
Resolvin E1	22.397	4.4852
Geissospermine	22.273	4.4772
13,14-dihydro-19)-hydroxy Prostaglandin E1	0.044987	-4.4743
Telmisartan	0.045139	-4.4695
6-Hydroxycaproic acid	22.117	4.4671
LDGTS 20:3	0.045529	-4.4571
LPA 18:3	0.045668	-4.4527
Hydroxydeoxycholic Acid	0.046202	-4.4359
2-Hydroxy-4-methylpentanoic acid	21.544	4.4292
5-(8,11,14-pentadecatrienyl)resorcinol	21.288	4.412
GlcADG 28:1	20.662	4.3689
Imazethapyr	20.57	4.3625
7,8-dimethylalloxazine (lumichrome)	20.416	4.3517
geniposidic acid	0.049068	-4.3491
Glutathione	20.091	4.3285
1-Monopalmitin	0.050339	-4.3122
Bilirubin	0.050852	-4.2975
LPG 16:2	0.051152	-4.2891
Irigenin Trimethyl Ether	19.494	4.285
1,4-Androstadiene-3,17-dione	19.347	4.2741
1-Naphthol	19.178	4.2614
MGDG 22:0	18.968	4.2455
Propentofylline	18.87	4.238
LPG 16:3	0.053353	-4.2283
LPA 18:2	0.053875	-4.2142
Metamitron-desamino	18.459	4.2062
Goniomedine B	18.108	4.1786
Lomerizine	0.055484	-4.1718
CYSTEINE	17.847	4.1576
Ethyl myristate	0.057622	-4.1172
LPG 18:5	0.058448	-4.0967
LPG 18:2	0.058533	-4.0946
Nephrosteranic acid	0.058538	-4.0945
Muscone	0.060289	-4.052
N-Alpha-acetyllysine	16.574	4.0509
Prostaglandin J2	16.511	4.0454
LPC 22:6	16.479	4.0426
5-Hydroxyindole-3-acetic acid	0.060771	-4.0405
Methyl 2,4-dihydroxy-3,6-dimethylbenzoate	16.123	4.011
LDGTS 18:3	0.062796	-3.9932
Milbemycin A3 oxime	0.064797	-3.9479
LPS 18:2	0.064842	-3.9469
Loliolide	0.065411	-3.9343
LPE 18:3	0.066596	-3.9084
LPS 20:4	0.06706	-3.8984
LPA 19:1	0.06708	-3.898
3-[3-(betaGlucopyranosyloxy)-2-methoxyphenyl]propanoic acid	14.825	3.8899
PS 18:3	0.067766	-3.8833
2-ETHYL-2-HYDROXYBUTYRIC ACID	14.714	3.8791
LPC(18:2/0:0)	0.069537	-3.8461
LPA 17:2	0.070002	-3.8365
METHYLSUCCINIC ACID	0.070626	-3.8237
3-Phosphonopropionic acid	0.071292	-3.8101
N-ACETYLCYSTEINE	13.897	3.7967
Phomalone	0.072003	-3.7958
Pefloxacin mesylate	13.854	3.7922
10-Nitrooleate	13.781	3.7846
18-HETE	13.735	3.7798
monolinolein	0.074259	-3.7513
16-Heptadecyne-1,2,4-triol	13.307	3.7341
sweroside	0.07539	-3.7295
Nuarimol	0.075763	-3.7224
Tripropyl phosphate	13.108	3.7123
Virensic acid	13.016	3.7022
2-Aminoacetophenone	12.858	3.6846
Chrysoeriol	0.077796	-3.6842
Hydroferulic acid	0.078093	-3.6787
Citrinin	12.5	3.6439
Vindoline	0.080369	-3.6372
3-(3-Hydroxyphenyl)propionic acid	12.35	3.6264
Nephromopsic acid	12.187	3.6073
Peridinin	12.12	3.5994
LDGTS 20:4	0.082789	-3.5944
4-Acetamidobutyric acid	12.051	3.5911
GLYCERO-3-PHOSPHOCHOLINE	0.083516	-3.5818
Histamine-trifluoromethyltoluide	11.919	3.5752
LPG 16:1	0.084021	-3.5731
Cynarine	11.855	3.5675
Raloxifene	0.084565	-3.5638
isorhapontigenin	11.806	3.5615
Diphenhydramine	0.084749	-3.5607
LPA 17:1	0.084803	-3.5597
LPI 20:5	11.656	3.543
PA 19:2	0.086337	-3.5339
Ctrinin hydrate	11.446	3.5168
Anhydrobrazilic Acid	0.087523	-3.5142
Pentadecanoyl Ethanolamide	0.088389	-3.5
PG 18:3	0.08869	-3.4951
Serine	0.090425	-3.4671
Androsterone	10.997	3.4591
THYMIDINE	10.988	3.4579
Goniomedine A	10.966	3.455
Avocadene 1-acetate	0.09182	-3.4451
PG 16:1	0.091825	-3.445
LysoPC(18:3(6Z,9Z,12Z))	0.09284	-3.4291
LDGTS 16:3	0.094129	-3.4092
LysoPC(20:5(5Z,8Z,11Z,14Z,17Z))	10.589	3.4045
N-Dodecanoyl-N-methylglycine	0.094472	-3.404
LPA 17:0	0.094477	-3.4039
N-Fructosyl isoleucine	10.534	3.397
PG 16:0	0.095562	-3.3874
Leucine	10.19	3.3491
Etiocholanolone	10.186	3.3485
Eucalyptol	0.10084	-3.3099
LDGTS 19:2	0.10094	-3.3084
Skatole	9.8401	3.2987
4-Methylbenzylidene camphor	9.777	3.2894
Delata-17-6-keto Prostaglandin F1alpha	9.6767	3.2745
4-Methoxycinnamic acid	9.6522	3.2709
PC 20:5e	9.5521	3.2558
3-Phenyl-2-propen-1-yl 6-O-betaarabinofuranosyl-betaglucopyranoside	0.10491	-3.2527
3-(4-HYDROXYPHENYL)LACTATE	9.3327	3.2223
Dipropenyl disulfide	0.10773	-3.2145
2-methylquinolin-8-ol	9.2532	3.21
LDGTS 18:1	0.1086	-3.2029
Gentisinic acid	0.10934	-3.193
Isopeonol	9.1415	3.1924
Phlorobenzophenone	0.10956	-3.1902
4-Hydroxybenzoic acid	0.11084	-3.1734
Linoleoyl ethanolamide	0.11119	-3.1689
Bicyclo Prostaglandin E2	8.9211	3.1572
TAGATOSE	8.8588	3.1471
Lipoic acid	8.8514	3.1459
Threonic acid	8.8465	3.1451
Biotin	8.7453	3.1285
PA 28:5	0.11536	-3.1158
1,5-Naphthalenediamine	0.11694	-3.0962
LDGTS 16:1	0.11839	-3.0784
Porphobilinogen	8.4436	3.0779
Mitragynine	0.12061	-3.0516
LPC 22:5	8.2486	3.0441
Deoxycholic Acid	0.12155	-3.0403
Hydroxytestosterone	8.0541	3.0097
Microsporin B	0.12457	-3.0049
1-O-bglucopyranosyl sinapate	8.0004	3.0001
LPA 16:1	0.1258	-2.9908
13,14-dihydro-15-keto Prostaglandin A2	7.9401	2.9892
Dronedarone	0.12674	-2.98
LysoPC(16:0)	0.127	-2.977
Mandelic Acid, Methyl Ester	7.7139	2.9475
Glycerophospho-N-palmitoyl ethanolamine	0.132	-2.9214
Prostaglandin K1	7.522	2.9111
kynurenine	7.5051	2.9079
Benzoic acid	0.13327	-2.9076
PC 35:5	0.13336	-2.9066
ANTHRANILATE	7.4011	2.8877
N-Hydroxybenzamide	7.4011	2.8877
Serotonin	7.398	2.8871
Ceratodictyol	0.13693	-2.8684
PG 20:1	0.1378	-2.8593
LPG 18:3	0.13785	-2.8588
Cnidioside A	7.2446	2.8569
KOBUSONE	7.1941	2.8468
Boldenone	7.1387	2.8357
LysoPE(18:2(9Z,12Z)/0:0)	0.14008	-2.8356
Nephroarctin	7.1271	2.8333
DAG 33:3	7.0738	2.8225
2,6-Dihydroxy-4-Methoxytoluene	0.14328	-2.8031
Mycophenolic acid	0.14454	-2.7905
3-DEHYDROSHIKIMATE	0.14495	-2.7863
11-Oxoetiocholanolone	0.14506	-2.7853
LPC 12:0	0.14539	-2.782
4-oxo-5-phenylpentanoic acid	6.8131	2.7683
PUROMYCIN HYDROCHLORIDE	6.7898	2.7634
Feruloyl allylamine	0.1475	-2.7612
Bovoside A	6.7679	2.7587
Iso-gamma-fagarine	6.7007	2.7443
LPA 15:0	0.14932	-2.7435
Heptadecanoyl Ethanolamide	0.15084	-2.7289
3-Hydroxy-3-methylglutaric acid	6.4294	2.6847
Prolylleucine	0.15587	-2.6816
Estrone	6.3333	2.663
Isoleucylisoleucine	6.3305	2.6623
PC(19:1(9Z)/0:0)	0.1642	-2.6065
6,8-Dimethyl-4-hydroxycoumarin	0.1647	-2.6021
Pregabalin	6.0486	2.5966
12-Hydroxyoctadecanoic acid	6.0136	2.5882
Epigallocatechin Gallate	5.9961	2.584
4-Pyridoxate	5.9389	2.5702
Velvione	0.16852	-2.569
Jasmone	0.16854	-2.5689
Cynarin	5.9091	2.5629
3-Phenoxyphenol	5.9039	2.5617
Linolenic Acid	0.17039	-2.5531
3-Methoxycinnamic acid	5.859	2.5507
2-Hydroxyvaleric acid	5.8523	2.549
4-Acetamidophenol sulfate	5.845	2.5472
PC 22:5e	5.7915	2.5339
Hexosyl LPE 18:2	0.17307	-2.5306
Scaposin	5.7685	2.5282
Chlorogenic acid	5.7322	2.5191
LDGTS 20:5	0.17679	-2.4999
Pentoxazone	0.177	-2.4982
Shanzhiside methyl ester	5.632	2.4936
LPC 16:4	5.5655	2.4765
LDGTS 16:2	0.181	-2.4659
Proscillaridin A	0.18355	-2.4458
Pyrimethamine	5.434	2.442
Butenolide	5.3924	2.4309
Procaine	5.386	2.4292
3-Trifluoromethyl-4-nitrophenol	0.18731	-2.4165
6-CARBOXYHEXANOATE	5.3318	2.4146
12-OPDA	0.18934	-2.401
1-Stearoyl-sn-glycero-3-phosphocholine	0.19075	-2.3903
LDGTS 16:4	0.19237	-2.3781
DAG 7:0	0.19394	-2.3663
LPG 16:0	0.19407	-2.3654
LPE 20:5	5.0963	2.3494
Leukotriene B4	5.095	2.3491
PG 18:0	0.19811	-2.3356
Pentostatin	0.2014	-2.3119
LPS 20:3	0.20142	-2.3118
Pantothenic acid	0.20149	-2.3112
LPE 19:1	0.20162	-2.3103
dUMP	4.8957	2.2915
catalposide	4.8931	2.2907
ACETYL-CARNITINE	4.8887	2.2894
Prostaglandin F3alpha	4.8553	2.2795
LDGTS 14:0	0.20668	-2.2745
Caffeic acid	0.20736	-2.2698
PYROGALLOL	0.20834	-2.263
15,19-hydroxy Prostaglandin F2alpha	0.20929	-2.2564
LPS 18:3	0.21179	-2.2393
1-Hydroxybenzotriazole	4.7191	2.2385
Deoxyvasicinone	4.7172	2.2379
Microsporin A	0.21221	-2.2364
Methyprylon	0.21285	-2.2321
Sphingosine (d18:1)	0.21414	-2.2234
3-Hydroxyglutaric acid	4.5961	2.2004
3-Methoxybenzaldehyde	4.5667	2.1911
Antipyrine	4.5635	2.1901
Carpachromene	4.5457	2.1845
Securinine	4.5198	2.1763
Nicotinoylglycine	4.5104	2.1733
Harmalol	4.4752	2.162
Aldosterone	0.22399	-2.1585
5,8,11-trihydroxyoctadec-9-enoic acid	4.4505	2.154
4-Hydroxycoumarin	4.4005	2.1377
Trifolin	4.3788	2.1305
Ketoleucine	4.3709	2.1279
tetranor-12-HETE	0.22894	-2.1269
Lactic acid	4.3398	2.1176
Octyl-methoxycinnamate	0.23047	-2.1174
4,4`-Thiodiphenol	0.23201	-2.1078
2-[5-(2-hydroxypropyl)oxolan-2-yl]propanoic acid	4.2955	2.1028
FA 16:3	0.23295	-2.1019
Carvone	0.23387	-2.0962
4'-(Imidazol-1-yl)acetophenone	4.2727	2.0951
1-Isothiocyanato-9-(methylsulfinyl)-nonane	4.2462	2.0862
LDGTS 18:4	0.23874	-2.0665
Vanillin	4.1789	2.0631
3-METHYL-2-OXINDOLE	4.1476	2.0523
2,3-dihydroxypropyl 12-methyltridecanoate	0.24232	-2.045
Beta-Glycerophosphoric acid	0.24321	-2.0397
LPI 18:3	0.24327	-2.0394
PYROCATECHUIC ACID	0.24349	-2.0381
2-Hydroxybenzonitrile	4.104	2.037
P-CRESOL GLUCURONIDE	0.2446	-2.0315
Proline-hydroxyproline	4.0673	2.0241
LPE 15:0	4.0634	2.0227
Methoxyhaemoventosine	0.24712	-2.0167
3-HYDROXYBENZOIC ACID	4.0453	2.0162
16-demethoxy-20-epi-serpentinine	0.2475	-2.0145
Helenine	3.9425	1.9791
Citraconic acid	3.9242	1.9724
13,14-dihydro-15-keto-tetranor Prostaglandin E2	0.25493	-1.9718
Epicatechin	0.2564	-1.9635
3-HYDROXYBUTANOIC ACID	3.8947	1.9615
Isovanillic acid	0.25854	-1.9515
ISOPALMITIC ACID	0.25889	-1.9496
Deoxykhivorin	0.26104	-1.9376
3',6-Dimethylflavone	3.8042	1.9276
LPE 17:0	3.802	1.9268
LysoPC(20:4(5Z,8Z,11Z,14Z))	3.7979	1.9252
p-Coumaric acid	3.7958	1.9244
9-HOTrE	3.7833	1.9197
SYRINGIC ACID	0.2644	-1.9192
Canrenone	0.26449	-1.9187
3-Phenoxybenzylalcohol	3.7753	1.9166
9,10,11-trihydroxyoctadec-12-enoic acid	3.7723	1.9155
2-Furoic acid	3.7622	1.9116
Aconitic acid	3.7581	1.91
Guvacoline	0.27022	-1.8878
Avocadene 2-acetate	0.27151	-1.8809
PE 18:1e	3.6737	1.8772
LPS 18:1	0.27382	-1.8687
Loganate	3.6417	1.8646
Styrene	3.6262	1.8585
Putative (3-hydroxyheptadecanoyl)lysine	0.2778	-1.8479
Carveol	0.27997	-1.8367
1-hydroxypyrene	3.5589	1.8314
N-ACETYLLEUCINE	3.5402	1.8238
Indole-3-acetylalanine	3.5324	1.8206
PC(16:0/0:0)	0.28475	-1.8122
Actrarit	0.28548	-1.8086
ITACONATE	3.4891	1.8029
1,4-naphthalene-dione	3.4837	1.8006
FERULATE	3.4622	1.7917
Deisopropylatrazine	3.4564	1.7893
Cer-NDS d32:0	0.29287	-1.7717
Ethylbutanoate	0.29313	-1.7704
Betaxolol	0.2942	-1.7651
Indole-3-acetylglutamic acid	3.3952	1.7635
1-(-Octadecadienoyl-2-hydroxy-sn-glycero-3-phosphocholine	0.29476	-1.7624
Fuberidazole	0.29613	-1.7557
DIHYDROTANSHINONE I	3.3732	1.7541
Acridone	3.3705	1.753
LPI 20:4	3.366	1.7511
4-Vinylphenol	3.3651	1.7506
4-Hydroxybenzaldehyde	3.3367	1.7384
1,3,4,5-tetrahydroxycyclohexane-1-carboxylic acid	3.3262	1.7339
Isovalerylglycine	0.30088	-1.7327
Raffinose	0.30135	-1.7305
5-Keto-caproic acid	3.2863	1.7165
PA 19:1	0.30489	-1.7137
12-hydroxyjasmonic acid	0.30643	-1.7064
N6-(DELTA2-ISOPENTENYL)-ADENINE	3.2217	1.6878
PSICOSE	3.1851	1.6713
NORMETANEPHRINE	3.175	1.6668
Mepirizole	3.1729	1.6658
LPG 18:1	0.31531	-1.6651
PC 20:4e	3.1687	1.6639
13,14-dihydro-15-keto-tetranor Prostaglandin D2	0.3178	-1.6538
ETHOSUXIMIDE	0.32015	-1.6432
Sodium 2-Oxobutyrate	3.1212	1.6421
(4-Ethoxyphenyl)urea	3.114	1.6388
Pyridoxal	3.0766	1.6213
4-ACETAMIDOBUTANOATE	3.0726	1.6195
Prespatane	0.32594	-1.6173
4,4'-Sulfonylbis[2-(prop-2-en-1-yl)phenol]	0.32611	-1.6166
Urocanic acid	3.0638	1.6153
LPI 14:0	0.3268	-1.6135
17,18-EpETE	0.32746	-1.6106
cytosine	3.0431	1.6055
Meglutol	0.32985	-1.6001
2-Myristoleoyl-glycerol	0.33145	-1.5931
Inosine	0.33657	-1.571
Glutaric acid	2.9325	1.5521
PC 19:1e	0.34136	-1.5506
DIACETYL	0.34156	-1.5498
Citric acid	2.9237	1.5478
2,3-dinor-8-iso Prostaglandin F2	0.3431	-1.5433
Fallacinal	2.9036	1.5378
PG 18:2	0.34644	-1.5293
4-benzyl-3-isobutyryloxazolidin-2-one	0.34896	-1.5189
trans,trans-2,4-Heptadienal	2.8625	1.5173
Testosterone	2.8562	1.5141
MGMG 16:3	0.35445	-1.4963
MGDG 16:1	0.35449	-1.4962
3-Pyridinemthanol	0.35639	-1.4885
LPI 4:0	0.35844	-1.4802
2-Oxoglutaric acid	2.7804	1.4753
1,5,5-Trimethylhydantoin	0.36091	-1.4703
Proline	2.7471	1.4579
Indoleacrylic acid	0.36435	-1.4566
4-Coumaric acid	2.7404	1.4544
2,3-dinor Prostaglandin E1	0.36569	-1.4513
DAG 25:4	0.36765	-1.4436
CITRAMALATE	2.718	1.4425
Acetophenone	0.36821	-1.4414
FA 16:4	0.3694	-1.4367
3-FUROIC ACID	0.37172	-1.4277
Corticosterone	0.37264	-1.4241
Lichesterinic acid	0.3813	-1.391
4-NITRO-PHENYLALANINE	2.5996	1.3783
13S-HOTrE	0.38626	-1.3723
5-VALEROLACTONE	0.39003	-1.3583
2-PHOSPHOGLYCERATE	2.5633	1.358
N-Acetylalanine	2.5617	1.3571
m-Aminobenzoic acid	2.5461	1.3483
16-Hydroxyhexadecanoic acid	2.5214	1.3342
PC 22:4e	0.3973	-1.3317
Linoleic Acid	0.39967	-1.3231
N-Octanoylhomoserine lactone	0.40076	-1.3192
Quinic acid	2.4923	1.3175
TRICARBALLYLIC ACID	0.40331	-1.3101
Hydroxysebacic acid	2.4751	1.3075
Nicotinamide	2.4715	1.3054
cuminyl alcohol	0.40463	-1.3053
9,12,13-trihydroxyoctadec-15-enoic acid	2.4705	1.3048
CINNAMIC ACID	0.40635	-1.2992
Sorbic acid	0.4069	-1.2973
LDGTS 22:5	0.4071	-1.2966
PE 20:1e	0.40751	-1.2951
ELAIDIC ACID	2.4522	1.2941
Cer-NS d32:3	0.41013	-1.2858
FA 18:3	0.4146	-1.2702
17-Ethynylestradiol	2.4056	1.2664
1-Acetylimidazole	2.4039	1.2654
9,10,13-trihydroxyoctadeca-11,15-dienoic acid	0.41611	-1.265
6-Aminopenicillanic acid	0.41727	-1.2609
maltotriose	0.41768	-1.2595
1-Stearoyl-2-oleoyl-sn-glycerol	2.3509	1.2332
Turmerone	2.3479	1.2314
Gabapentin Related Compound E	2.33	1.2203
picein	2.3227	1.2158
Tyrosine	2.316	1.2116
2-HYDROXY-2-METHYLBUTYRIC ACID	0.43438	-1.203
Glutamyl-S-allylcysteine	2.2856	1.1926
PYRIDOXAMINE	0.43946	-1.1862
Coumarin	2.2734	1.1848
10-hydroxy capric acid	2.2573	1.1746
Glucose 6-phosphate	0.44383	-1.1719
Estradiol	2.249	1.1693
LPC 16:2	0.44539	-1.1669
3-Indoleacrylic acid	0.44554	-1.1664
1,4-Cyclohexanedicarboxylic acid	2.2422	1.1649
LDGTS 22:4	0.4479	-1.1588
9-HpODE	0.45174	-1.1464
RIBOSE	0.45826	-1.1258
Methylmalonic acid	0.45934	-1.1224
3-(3,4-Dimethoxyphenyl)-2-propenoic acid	2.1647	1.1142
3-HYDROXYPROPIONIC ACID	0.46372	-1.1087
3-hydroxy-1,5-diphenylpentan-1-one	0.46694	-1.0987
LPE 15:1	2.1369	1.0955
Phenylacetylaspartic acid	0.46933	-1.0913
Gentiopicrin	0.47177	-1.0839
Uridine monophosphate (UMP)	0.475	-1.074
2-methyl-4(3H)-quinazolinone	2.0988	1.0696
LysoPC(18:1(9Z))	0.47861	-1.0631
1,3-DIMETHYLURACIL	2.0827	1.0584
4-Hydroxyindole	2.0745	1.0528
FAHFA 21:2	2.0715	1.0507
2-(3-hydroxy-5-methoxyphenoxy)-6-(hydroxymethyl)oxane-3,4,5-triol	0.48359	-1.0481
1-Phenyl-1-pentanone	0.48446	-1.0455
N-acetyl-5-aminosalicylic acid	2.0631	1.0448
2-Aminoadipic acid	2.062	1.0441
Methoxybenzenediol	0.48509	-1.0437
Phthalic acid	2.0603	1.0429
MANNITOL	0.48576	-1.0417
Tetranor-12-HETE	0.486	-1.041
3-HYDROXYBENZOATE	0.487	-1.038
19-HETE	2.0523	1.0373
Ferulic acid	2.0495	1.0352
Caryophyllene	0.49031	-1.0282
LIPOAMIDE	2.0146	1.0105
6-Methylquinoline	0.49642	-1.0104
Lumazine	2.0068	1.0049
Acetanilide	2.0053	1.0038
Xylose	1.9971	0.99787
20-Hydroxy-leukotriene B4	1.9944	0.99593
P-Coumaroylputrescine	0.50564	-0.98381
Sulfo jasmonate	0.50657	-0.98118
LPI 16:0	0.50706	-0.97976
Docosatrienoic acid	0.50918	-0.97376
Choline	0.51223	-0.96514
Aspartic acid	0.51539	-0.95627
MAG 16:0	1.9368	0.95369
8-Hydroxyquinoline	0.51659	-0.9529
4-AMINOBUTANOATE	0.51701	-0.95173
11-Hydroxyandrosterone	0.5175	-0.95036
2-(hydroxymethyl)-4-quinazolinone	1.9125	0.93544
2-Hydroxycinnamic acid	1.9089	0.93271
LPE 16:0	0.52507	-0.92941
PA 18:2	0.52643	-0.92568
Suberic acid	1.896	0.92294
2,8-Quinolinediol	0.52747	-0.92284
Sedanolide	0.52769	-0.92224
SINAPIC ACID METHYL ETHER	1.8942	0.92161
LPI 13:0	0.52929	-0.91787
DAG 30:4	1.8893	0.91787
LPG 14:0	1.8885	0.91721
PROLINE	1.8736	0.90584
Chrysanthemic Acid	0.53457	-0.90356
Gentisyl alcohol	0.53658	-0.89813
DEOXYRIBOSE	0.53791	-0.89456
Tryptophan	0.53821	-0.89375
LIGUSTILIDE	1.8511	0.88835
2-METHYLBUTYRYLGLYCINE	1.85	0.88753
FA 18:5	0.54297	-0.88105
MALIC ACID	1.8406	0.88017
4-Pyridoxic acid	1.8396	0.8794
3-Pyridinol	0.54423	-0.87772
PC 17:1e	0.54563	-0.874
Oleic acid	1.825	0.86792
Indole-3-acetic acid	1.8204	0.86426
Valine	1.8083	0.85466
Gyromitrin	0.55471	-0.85021
1-Aminocyclopropanecarboxylic acid	0.55472	-0.85016
Metameconine	1.8019	0.84948
Nicotinic acid	0.55846	-0.84046
Prostaglandin F3	0.56211	-0.83107
Sinapoylhexoside	0.56408	-0.82604
11,12-Epoxyeicosatrienoic acid	0.56604	-0.82102
Bicyclo prostaglandin E2	0.56794	-0.8162
Phloroglucinol	1.7583	0.81419
LYSINE	1.758	0.81396
Isosafrole	1.7466	0.80456
HOMOVANILLIC ACID SULFATE	0.57341	-0.80237
Lactobionic Acid	0.57405	-0.80075
Canavanine	1.7417	0.80046
4-Methoxyaniline	0.57598	-0.79591
6-Gingerol	0.57607	-0.79568
Azelaic acid	1.7356	0.79541
N-Acetyltryptophan	1.7314	0.79194
2-(6-hydroxyhexyl)-3-methylidenebutanedioic acid	0.57852	-0.78957
Triphenyl phosphate (TPP)	1.7243	0.78602
Pipecolinic acid	1.7187	0.78134
LPI 15:0	1.7184	0.78106
15-keto Prostaglandin A1	1.7175	0.78035
MONO-METHYL GLUTARATE	1.7102	0.77419
Prostaglandin K2	1.7065	0.77103
FA 9:1	1.7055	0.77018
LPC 16:3	1.6976	0.76347
LysoPC(18:4)	1.6911	0.75792
Indole-3-pyruvic acid	1.676	0.74502
5-Hydroxyflavone	0.5975	-0.743
methyl orsellinate	1.6625	0.73333
N-Acetylserotonin	1.6614	0.73236
N-Methylthreonine	0.60252	-0.73092
Tri-isobutylphosphate	1.6581	0.72954
Benzoquinone	0.60438	-0.72647
Levoglucosan	0.60494	-0.72514
Arthonin	1.6495	0.72205
MGDG 24:1	0.60814	-0.71752
2,6-Di-tert-butyl-4-nitrophenol	1.6347	0.70902
Tomatidine	1.6343	0.70865
QUINATE	1.6229	0.69855
2-CARBOXYBENZALDEHYDE	0.61781	-0.69477
Theobromine	1.6173	0.69356
2-Benzothiazolesulfonic acid	1.6165	0.69284
CYCLOPENTANONE	1.6142	0.6908
NONANOATE	1.6106	0.68763
Ceramide	0.62094	-0.68747
6-Pentyl-2H-pyran-2-one	1.6086	0.68582
P-Toluenesulfonic acid	1.6035	0.68125
4-HYDROXYBENZOATE	1.5973	0.67561
Ricinine	1.59	0.66907
Cyclohexanamine	1.5869	0.66624
ANETHOLE	1.5837	0.66328
DAG 33:0	1.5822	0.66189
Dodecanoic acid	1.5753	0.6556
3-(3,4,5-trimethoxyphenyl)propanoic acid	1.5718	0.65245
N-Fructosyl pyroglutamate	1.5671	0.64807
Orientin	1.5655	0.64661
Stachydrine	1.5654	0.64657
9-(2,3-dihydroxypropoxy)-9-oxononanoic acid	1.5636	0.6449
FA 18:2	1.5623	0.64369
2-octylpent-2-enedioic acid	1.5613	0.64275
desmethylenylnocardamine	0.64174	-0.63995
3-hydroxy-3-methylpentanedioic acid	0.64424	-0.63433
N-(2-Phenylethyl)hexadecanamide	1.5507	0.63292
FA 18:4	1.5474	0.62989
1-Heptadecanoyl-rac-glycerol	1.5418	0.62461
LPE 18:1	0.64867	-0.62443
2,3-Dihydroxypropyl nonadecanoate	1.541	0.62383
1-methylxanthine	0.6503	-0.62082
HYDROXYDODECANOIC ACID	1.5361	0.6193
3-Methyladipic acid	1.5322	0.61557
N-lauroylethanolamine	1.5308	0.61429
3-METHYLGLUTARIC ACID	0.65432	-0.61194
Ortophosphate	1.5264	0.61009
GUANOSINE	1.5228	0.60669
PC 25:1	0.65747	-0.605
4-Piperidinecarboxamide	1.5184	0.60251
Dihydrothymine	0.66024	-0.59893
Hexadecanamide	1.5131	0.59752
N,N-Dimethyltetradecylamine	1.5101	0.59463
Nicotinuric acid	1.5084	0.59306
Stearamide	1.5066	0.59129
PC(16:1e/17-HDoHE)	0.66512	-0.58832
MENTHOL	1.5023	0.58716

## Sheet: Os.S_vs_Os.C_KEGG
Query	KEGG
1-Hydroxybenzotriazole	NA
1-hydroxypyrene	C14519
1-Isothiocyanato-9-(methylsulfinyl)-nonane	NA
1-Naphthol	C11714
1-O-Sinapoyl-beta-D-glucose	C01175
1,5-Naphthalenediamine	NA
1,5,5-Trimethylhydantoin	NA
1,7-bis(3,4-dihydroxyphenyl)heptan-3-one	NA
11-HETE	C14780
11,12-Epoxyeicosatrienoic acid	C14770
12-hydroxyjasmonic acid	NA
12(S)-HETE	C14777
13,14-dihydro-19)-hydroxy Prostaglandin E1	NA
15-Deoxy-PGJ2	C14717
2-(3-hydroxy-5-methoxyphenoxy)-6-(hydroxymethyl)oxane-3,4,5-triol	NA
2-(6-hydroxyhexyl)-3-methylidenebutanedioic acid	NA
2-(hydroxymethyl)-4-quinazolinone	C00499
2-[5-[2-hydroxybutyl]oxolan-2-yl]propanoic acid	NA
2-Aminoadipic acid	C00956
2-Aminopyridine	NA
2-Furoic acid	C01546
2-HYDROXY-2-METHYLBUTYRIC ACID	NA
2-Hydroxybenzonitrile	NA
2-METHYLBUTYRYLGLYCINE	NA
2-METHYLHIPPURIC ACID	C01586
2-Oxoglutaric acid	C00026
2-Pyrrolidinone	C11118
2,3-Dinor-8-iso prostaglandin F2alpha	C14794
3-(2-amino-2-oxoethyl)-5-methyl-hexanoic acid	NA
3-(4-HYDROXYPHENYL)LACTATE	C03672
3-Hydroxy-3-methylglutaric acid	C03761
3-hydroxy-3-methylpentanedioic acid	C03761
3-HYDROXYBENZOIC ACID	C00587
3-Hydroxyfluorene	NA
3-Hydroxyglutaric acid	NA
3-Indoleacetonitrile	C02938
3-Indoleacrylic acid	NA
3-Phenoxyphenol	NA
3-Phenyl-2-propen-1-yl 6-O-betaarabinofuranosyl-betaglucopyranoside	NA
3-Pyridinol	NA
3-Ureidopropionic acid	C02642
3',6-Dimethylflavone	NA
3(2'-Chlorophenyl)-7-hydroxy-4-phenylcoumarin	NA
4-ACETAMIDOBUTANOATE	C02946
4-Acetamidophenol sulfate	NA
4-benzyl-3-isobutyryloxazolidin-2-one	NA
4-Coumaric acid	C00811
4-Hydroxy-6-Methylpyran-2-One	NA
4-Hydroxybenzoic acid	C00156
4-METHYLCATECHOL	C06730
4-Methylpyrimidine	NA
4-Nitrocatechol	C02235
4-Oxoproline	C01877
4-Pyridoxate	C00847
4,4-Dimethyl-2-oxotetrahydro-3-furanyl betaglucopyranoside	NA
4,4'-Sulfonylbis[2-(prop-2-en-1-yl)phenol	NA
5-HPETE	C05356
6-Aminopenicillanic acid	C02954
6-Gingerol	C10462
6-Hydroxycaproic acid	C06103
6-Methylquinoline	NA
6,8-Dimethyl-4-hydroxycoumarin	NA
7,13-dihydroxy-4,8,12-trimethyltetradeca-2,4,8-trienoic acid	NA
8-Hydroxyquinoline	C07344
9,10,13-trihydroxyoctadeca-11,15-dienoic acid	NA
9,12,13-trihydroxyoctadeca-10,15-dienoic acid	NA
Acetophenone	C07113
Aconitic acid	C00417
Acridone	NA
Anhydrobrazilic Acid	NA
ASPARTAME	C11045
Aspartic acid	C00049
Astaxanthin	C08580
Avocadyne 1-acetate	NA
Azelaate	C08261
barceloneic acid A	NA
Benzoic acid	C00539
beta-Gentiobiose	NA
Betaine	C00719
Bicyclo prostaglandin E2	NA
Bilirubin	C00486
calceolarioside A	NA
catalposide	NA
Cephaeline	C09390
Cer-NDS d32:0	NA
Chiodectonic acid	NA
Chrysanthemic Acid	C09842
Chrysoeriol	C04293
Cinnamic acid	C10438
Citraconic acid	C02226
CITRAMALATE	C00815
Citric acid	C00158
Clenbuterol	NA
Cnidioside A	NA
Cortisone	C00762
Crassostreaxanthin B	NA
Cyclohexanamine	C00571
Cyclohexylamine	C00571
Cypridinid luciferin	NA
DAG 7:0	NA
Deoxykhivorin	NA
DEOXYRIBOSE	C01801
DIACETYL	C00741
Diffractaic Acid	NA
Dihydrocapsaicin	C16952
Dronedarone	NA
Dyclonine hydrochloride	C07881
Eicosapentaenoic acid	C06428
Epicatechin	C09727
Epigallocatechin Gallate	C09731
Estradiol	C00951
Ethyl oleate	C03425
Etiocholanolone	C04373
FA 16:3	NA
FA 18:2	NA
FA 18:5	NA
FAHFA 21:2	NA
FERULATE	C01494
Ferulic acid	C01494
Fuberidazole	NA
genipin 1-gentiobioside	NA
Gentiopicrin	C09782
Gentisic acid	C00628
Gentisinic acid	C00628
Gitoxigenin Diacetate	NA
Glucose 6-phosphate	C00092
Glutamyl-S-allylcysteine	NA
Glutamylleucine	NA
guaiaconic acid	NA
Harmalol	C06537
Hexylamine	C08306
Histamine	C00388
HOMOVANILLIC ACID SULFATE	NA
Hydroferulic acid	NA
Hydroxydeoxycholic Acid	C15517
Hydroxysebacic acid	NA
Indole-3-acetylalanine	NA
Indole-3-pyruvic acid	C05673
Indoleacrylic acid	NA
Indoline	C00294
Inosine	C00294
Irigenin Trimethyl Ether	NA
Isosafrole	C10490
Kainic Acid	NA
Kanosamine	C12212
Ketoleucine	C00233
LDGTS 19:1	NA
LDGTS 20:5	NA
LDGTS 22:5	NA
Linolenic Acid	C06427
Linoleoyl ethanolamide	NA
Lipoic acid	C16241
Loganate	C01512
Loganin	C01433
Loliolide	NA
LPA 16:1	NA
LPC 16:2	NA
LPC 16:3	NA
LPC 22:5	NA
LPG 16:1	NA
LPG 16:2	NA
LPG 17:1	NA
LPG 18:1	NA
LPI 14:0	NA
LPI 15:0	NA
LPI 4:0	NA
LYSINE	C00047
LysoPA(18:1(9Z)/0:0)	C00416
Malonyltryptophan	NA
Maltose	C00897
maltotriose	C01835
Malvin	C02530
Metameconine	NA
Methoxybenzenediol	NA
Methoxyhaemoventosine	NA
Methyprylon	NA
MGDG 16:1	NA
Microsporin A	NA
MONO-METHYL GLUTARATE	C02930
N-Acetylalanine	NA
N-ACETYLLEUCINE	C02710
N-ACETYLNEURAMINATE	C00270
N-Acetyltryptophan	NA
N-Alpha-acetyllysine	C12989
N-Fructosyl isoleucine	NA
N-Fructosyl pyroglutamate	NA
N-Methylthreonine	NA
N,N-Dimethyltetradecylamine	NA
Nephrosteranic acid	NA
Nicotinamide	C00153
Nicotinic acid	C00253
Nicotinoylglycine	C05380
NORMETANEPHRINE	C05589
O-Succinyl-L-homoserine	C01118
Oleic acid	C00712
Pantothenic acid	C00864
PC 17:1e	NA
PC 19:1e	NA
PC 22:4e	C04230
PC(16:1e/17-HDoHE)	NA
PC(19:1(9Z)/0:0)	NA
PE 15:0	NA
PE 18:1e	NA
PG 18:2	NA
Phenylalanine	C00079
Pipecolinic acid	C00408
Podophyllotoxin	C10874
Pregabalin	NA
Prodiamine	NA
Prolinamide	NA
PROLINE	C00148
Prostaglandin F3	NA
Prostaglandin K2	C00584
Purine	C15587
Pyridoxal	C00250
PYROGALLOL	C01108
Raffinose	C00492
Raloxifene	C07228
RIBOSE	C00121
Scaposin	NA
Simazine	NA
SINAPIC ACID	C00482
Sinapoyl malate	C02887
Sodium 2-Oxobutyrate	NA
Sorbic acid	NA
Stearic acid	C01530
TARTARIC ACID	C00898
Thymol	C09908
trans,trans-2,4-Heptadienal	NA
Tri-isobutylphosphate	NA
TRICARBALLYLIC ACID	C19806
Trifolin	C12626
Tryptophan	C00078
Turmerone	NA
Valsartan	c0338
Vindoline	C01626

## Sheet: Os.S_vs_Os.C_Fold_Change
	Fold Change	log2(FC)
Naringenin	92.556	6.5323
DAG 35:0	0.018441	-5.7609
1,4-bis(4-hydroxy-3-methoxyphenyl)-2,3-dimethylbut-2-ene-1,4-dione	0.045502	-4.4579
PG 18:2	14.063	3.8138
Indole-3-acetylphenylalanine	13.604	3.7659
Apomorphine	13.574	3.7628
12-HYDROXY-5-DEOXYDEHYDROMUNDUSERONE	0.07773	-3.6854
11-Oxoetiocholanolone	12.522	3.6464
Diphenhydramine	11.238	3.4903
Acridone	11.171	3.4817
Indirubin	0.10753	-3.2172
12-Hydroxyoctadecanoic acid	9.1889	3.1999
2-[5-[2-hydroxybutyl]oxolan-2-yl]propanoic acid	9.1019	3.1862
Phomalone	8.8189	3.1406
Vindoline	8.5898	3.1026
N-Dodecanoyl-N-methylglycine	8.2433	3.0432
PE 15:0	8.1982	3.0353
Valsartan	7.3943	2.8864
6,8-Dimethyl-4-hydroxycoumarin	0.15479	-2.6916
7,13-dihydroxy-4,8,12-trimethyltetradeca-2,4,8-trienoic acid	6.3985	2.6777
10-Nitrooleate	6.2825	2.6513
LPC 12:0	5.8928	2.5589
PC 27:1	0.17007	-2.5558
Hydroxydeoxycholic Acid	5.7361	2.5201
ELAIDIC ACID	0.17964	-2.4768
Nephrosteranic acid	5.5268	2.4664
Coenzyme Q2	0.18221	-2.4563
Avocadyne 1-acetate	5.4727	2.4523
Gitoxigenin Diacetate	5.4469	2.4454
LPC 22:5	0.19542	-2.3553
CYSTEINE	5.0694	2.3418
3-Phenoxyphenol	5.0616	2.3396
Lariciresinol	0.19847	-2.333
Indoleacrylic acid	5.0263	2.3295
Vanillin	0.20118	-2.3134
N-Acetylsphingosine	4.8489	2.2777
Diffractaic Acid	0.20915	-2.2574
Metameconine	0.20937	-2.2559
Lactobionic Acid	0.21433	-2.2221
Isoleucylisoleucine	0.21544	-2.2146
PE 20:1e	4.6137	2.2059
Cephaeline	4.5947	2.2
PC 22:5e	0.2182	-2.1963
5-HpEPE	4.5418	2.1833
Glutamylleucine	4.4894	2.1665
N-(p-Coumaroyl) serotonin	4.4778	2.1628
Eicosapentaenoic acid	4.4668	2.1592
2-Methoxybenzaldehyde	0.22447	-2.1554
Clenbuterol	4.4297	2.1472
3-Indoleacrylic acid	4.3982	2.1369
Bicyclo Prostaglandin E2	4.3174	2.1102
Cholic Acid, Methyl Ester	4.2826	2.0985
LPI 20:5	0.23517	-2.0882
Methyl 2,4-dihydroxy-3,6-dimethylbenzoate	0.23592	-2.0836
6-Methylquinoline	4.2289	2.0803
3-O-methylfunicone	0.23813	-2.0702
LPE 17:0	4.1768	2.0624
Dronedarone	4.1704	2.0602
Nostoxanthin	0.2401	-2.0583
8-Hydroxyquinoline	4.1595	2.0564
2-methylquinolin-8-ol	4.0955	2.0341
Methyprylon	4.0161	2.0058
Salicylic acid	0.25351	-1.9799
Raffinose	3.9354	1.9765
Skatole	3.9044	1.9651
2-Hydroxycinnamic acid	0.25942	-1.9466
LysoPA(18:1(9Z)/0:0)	3.8067	1.9285
3-(4-HYDROXYPHENYL)LACTATE	0.26354	-1.9239
4-Pyridoxate	0.26492	-1.9164
3-Hydroxypicolinic acid	0.26582	-1.9115
LPA 16:1	3.7508	1.9072
Glutaric acid	0.26701	-1.905
PC 19:1e	3.7178	1.8945
4-Vinylphenol	0.27021	-1.8878
Docosahexaenoic acid	3.6707	1.8761
Ciprostene	3.6642	1.8735
Microsporin A	3.6364	1.8625
Abruquinone B	0.27516	-1.8617
Estradiol	3.6147	1.8539
Tryptophan	3.6023	1.8489
2-(hydroxymethyl)-4-quinazolinone	3.5988	1.8475
Trifolin	3.5901	1.844
PE 16:0e	3.5016	1.808
PC(19:1(9Z)/0:0)	3.4943	1.805
TARTARIC ACID	0.29443	-1.764
LPG 16:1	3.3234	1.7327
11-HETE	3.2715	1.7099
PC 35:5	3.2386	1.6953
2-Myristoleoyl-glycerol	0.30974	-1.6909
Indole-3-acetylalanine	3.2203	1.6872
Tri-isobutylphosphate	3.2138	1.6843
Epigallocatechin Gallate	3.212	1.6835
Threonic acid	0.3117	-1.6818
Dyclonine hydrochloride	3.1964	1.6764
Simazine	3.1879	1.6726
LPC 16:2	3.1392	1.6504
Propylparaben	0.32895	-1.604
LPG 17:1	3.0341	1.6013
Prostaglandin F3	3.0316	1.6001
FERULATE	3.0222	1.5956
guaiaconic acid	0.33685	-1.5698
Ketoleucine	0.33823	-1.5639
Indole-3-pyruvic acid	2.9366	1.5542
desmethylenylnocardamine	2.9316	1.5517
16-Heptadecyne-1,2,4-triol	0.3445	-1.5374
LPG 16:2	0.34498	-1.5354
Imazethapyr	0.34851	-1.5207
Prostaglandin K2	2.8662	1.5191
Delata-17-6-keto Prostaglandin F1alpha	0.35004	-1.5144
1-Hydroxybenzotriazole	2.8567	1.5143
Biotin	2.8434	1.5076
Scaposin	2.8382	1.505
Malvin	2.8314	1.5015
9(10)-EpOME	2.8226	1.497
4-Hydroxybenzoic acid	2.8092	1.4901
6,7,8-trimethoxy-2H-chromen-2-one	0.36612	-1.4496
Malonic acid	0.36908	-1.438
Peonidin-3-O-beta-galactoside	2.7059	1.4361
11,12-Epoxyeicosatrienoic acid	2.6844	1.4246
LysoPC(16:1(9Z))	2.6811	1.4228
Valactamide E putative	0.37399	-1.4189
4'-(Imidazol-1-yl)acetophenone	2.6727	1.4183
Isosafrole	2.6707	1.4172
LPC 22:6	0.37659	-1.4089
Dehydroepiandrosterone sulfate	2.6472	1.4045
N-Alpha-acetyllysine	0.37785	-1.4041
Bicyclo prostaglandin E2	2.6419	1.4016
Phytosphingosine-1-P	0.38082	-1.3928
trans,trans-2,4-Heptadienal	0.38186	-1.3889
Gentisyl alcohol	0.38278	-1.3854
PC(16:1e/17-HDoHE)	2.6076	1.3827
13,14-dihydro-19)-hydroxy Prostaglandin E1	2.6046	1.3811
Diferuloylputrescine	2.5951	1.3758
Harmalol	2.5899	1.3729
Securinine	0.38655	-1.3713
Isobutyric acid	0.38694	-1.3698
LPI 15:0	2.5831	1.3691
PG 18:0	2.5783	1.3664
3-HYDROXYBENZOATE	0.38976	-1.3593
3-Phosphonopropionic acid	2.5571	1.3545
1-O-Caffeoylglucose	2.5545	1.3531
PC 22:4e	2.5491	1.35
LPE 19:1	2.5416	1.3457
Octyl-methoxycinnamate	2.5404	1.345
Serotonin	2.5365	1.3428
Diphenylsulfoxide	2.5221	1.3346
Theophylline	0.39857	-1.3271
3',5'-Dimethoxy-4'-hydroxyacetophenone	0.39922	-1.3247
Dihydrocapsaicin	2.4994	1.3216
Virensic acid	0.40008	-1.3216
LDGTS 20:5	2.4942	1.3186
Antipyrine	2.4929	1.3179
N-Fructosyl isoleucine	2.4833	1.3123
Gibberellin A4	0.40312	-1.3107
Oleic acid	2.4792	1.3099
Chrysanthemic Acid	2.4667	1.3026
13S-HOTrE	2.4409	1.2874
N-Octanoylhomoserine lactone	2.4396	1.2866
Phenylacetic acid	0.41252	-1.2775
2-ETHYL-2-HYDROXYBUTYRIC ACID	0.41266	-1.277
ASPARTAME	2.3984	1.2621
Indoline	2.3916	1.258
Velvione	2.391	1.2576
12-hydroxyjasmonic acid	2.3848	1.2539
Uridine	0.42033	-1.2504
Astaxanthin	2.3767	1.249
Oxohongdenafil	0.42114	-1.2476
3-HYDROXYBENZOIC ACID	2.3714	1.2457
9-HOTrE	2.3608	1.2393
cyclo(tyrosyl-prolyl)	2.3462	1.2303
Cortisone	2.3388	1.2257
Andrographolide	2.3222	1.2155
Cytidine	2.3197	1.2139
Azadirachtin A	2.3121	1.2092
Lipoic acid	0.43256	-1.209
Anhydrobrazilic Acid	0.4329	-1.2079
3-HYDROXYBUTANOIC ACID	0.43411	-1.2039
LPC 16:3	2.3021	1.2029
LPE 20:3	2.2911	1.196
maltotriose	2.291	1.196
LPI 14:0	2.2698	1.1826
Ouabain	0.44356	-1.1728
Propentofylline	0.4444	-1.1701
3(2'-Chlorophenyl)-7-hydroxy-4-phenylcoumarin	2.2455	1.167
2-METHYLHIPPURIC ACID	2.2387	1.1627
3',6-Dimethylflavone	2.2384	1.1625
tetranor-12-HETE	2.2374	1.1618
Bovoside A	2.2374	1.1618
1-hydroxypyrene	2.2366	1.1613
1-Stearoyl-2-oleoyl-sn-glycerol	2.232	1.1583
Euparin	0.45007	-1.1518
PC 17:1e	2.2124	1.1456
9-HpODE	2.2109	1.1446
DGTS 7:0	2.2089	1.1433
10-hydroxy capric acid	0.45323	-1.1417
Prostaglandin K1	0.45452	-1.1376
cytosine	0.45539	-1.1348
2-HYDROXY-2-METHYLBUTYRIC ACID	2.1946	1.134
FA 16:3	2.1887	1.1301
METHYLSUCCINIC ACID	2.1751	1.1211
Isopeonol	0.46046	-1.1188
3-(Dimethylaminomethyl)indole	2.1556	1.1081
Betaxolol	2.1547	1.1075
LDGTS 19:2	2.1532	1.1065
4-benzyl-3-isobutyryloxazolidin-2-one	2.1508	1.1048
Erucamide	0.46916	-1.0918
Cnidioside A	2.1307	1.0913
Gentisinic acid	2.1288	1.09
Prostaglandin F2	0.46982	-1.0898
Mevalonolactone	2.1221	1.0855
Kainic Acid	2.1186	1.0831
LPE 17:1	2.1119	1.0785
Xylose	0.47669	-1.0689
2-Dodecylbenzenesulfonic acid	2.0905	1.0638
Indole-3-acetic acid	2.0882	1.0622
beta-Gentiobiose	0.48388	-1.0473
2-methyl-4(3H)-quinazolinone	0.4875	-1.0365
Phenylalanine	2.0424	1.0303
LPG 18:1	2.0416	1.0297
FAHFA 21:2	0.48993	-1.0294
3-Ureidopropionic acid	2.041	1.0293
Styrene	0.48994	-1.0293
4-Hydroxyindole	0.49054	-1.0276
Nephroarctin	0.49068	-1.0271
Methoxybenzenediol	2.0369	1.0264
2-Hydroxybenzonitrile	0.49142	-1.025
geniposidic acid	2.0343	1.0246
Aflatoxin G2	0.4934	-1.0192
Fluridone	0.49357	-1.0187
LPA 19:2	0.49598	-1.0116
2-HYDROXY-4-METHYLPENTANOIC ACID	0.49725	-1.0079
Prostaglandin A1	0.49834	-1.0048
THYMIDINE	0.49921	-1.0023
13-OxoODE	0.49996	-1.0001
LPS 20:4	1.9996	0.99968
LDGTS 22:5	1.9939	0.99559
Adenine	0.50168	-0.99515
p-Coumaric acid	0.50216	-0.99378
4-Piperidinecarboxamide	0.50301	-0.99135
7,8-dimethylalloxazine (lumichrome)	0.5034	-0.99022
2-(3-hydroxy-5-methoxyphenoxy)-6-(hydroxymethyl)oxane-3,4,5-triol	1.9799	0.9854
Thiacloprid-amide	1.9712	0.97907
PG 16:1	0.508	-0.9771
LPE 20:4	1.9618	0.97218
MALONATE	1.9544	0.96675
Lichesterinic acid	1.9543	0.96662
3-hydroxy-3-methylpentanedioic acid	0.51203	-0.9657
Hexaethylene glycol	0.51605	-0.95442
Turmerone	0.51739	-0.95068
LPC 20:3	1.9251	0.94491
Iso-gamma-fagarine	1.912	0.93505
Hexose	1.9109	0.93429
5-Hydroxyindole-3-acetic acid	1.9094	0.93314
9-phenyl-1-(2,4,6-trihydroxyphenyl)nonan-1-one	1.9085	0.93245
4,4-Dimethyl-2-oxotetrahydro-3-furanyl betaglucopyranoside	1.9045	0.9294
PG 18:3	1.9017	0.92727
Cynarin	1.9014	0.92707
Arthonin	0.52792	-0.92162
Phenylpyruvic acid	0.5294	-0.91756
3-Hydroxyglutaric acid	1.8886	0.91732
LysoPC(20:4(5Z,8Z,11Z,14Z))	1.8821	0.91238
Milbemycin A3 oxime	1.8801	0.91083
PC 20:3e	1.8728	0.90517
FA 16:2	1.8644	0.89871
3-Hydroxyanthranilic acid	0.53704	-0.89691
Etiocholanolone	0.5388	-0.89217
DAG 33:3	0.53891	-0.89188
4-methylumbelliferyl acetate	1.8542	0.89082
Gluconic acid	0.53978	-0.88956
Linolenic Acid	1.8512	0.88847
N-(2-Phenylethyl)hexadecanamide	0.54109	-0.88607
FA 16:4	1.8468	0.88502
Shanzhiside methyl ester	1.8446	0.88332
Avocadene 1-acetate	1.8407	0.88025
PA 28:5	1.8371	0.87742
PROLINE	1.8353	0.87604
Antheraxanthin	0.5456	-0.87408
N-Hydroxybenzamide	0.54604	-0.87292
MGMG 18:2	1.8283	0.87051
Gentiopicrin	1.8279	0.87022
N-Acetylalanine	1.8167	0.86131
1-Hydroxy-2-(-octadecatrienoyl)-sn-glycero-3-phosphoethanolamine	1.8134	0.8587
Betaine	1.808	0.85437
PG 20:1	1.8031	0.85044
12-OPDA	1.7882	0.8385
Prespatane	1.7815	0.83309
Austrobuxusin I	0.56159	-0.83242
barceloneic acid A	0.56164	-0.83228
aloesin	0.56188	-0.83168
Eucalyptol	1.7789	0.83096
Clotrimazole	1.7755	0.82822
FA 18:3	1.7747	0.82761
Arginine	1.7699	0.82369
Glucose 6-phosphate	0.56551	-0.82236
Sclareol	1.7626	0.81773
Avocadyne 4-acetate	1.7625	0.81764
Nicotinoylglycine	1.7624	0.81758
URACIL	0.56901	-0.81347
LDGTS 18:0	1.7573	0.81333
Epicatechin	1.7572	0.81327
picein	1.757	0.81315
4,4'-Sulfonylbis[2-(prop-2-en-1-yl)phenol]	1.7568	0.81295
LPC(18:2/0:0)	1.7503	0.8076
2,3-dihydroxypropyl 12-methyltridecanoate	1.7478	0.80555
LPC 17:1	1.7449	0.80312
Corticosterone	1.7438	0.80228
MGMG 16:3	1.7412	0.80011
LPI 18:1	1.7361	0.79587
Cearoin	1.736	0.79576
Histamine	1.736	0.79574
AVOCADYNE	1.7338	0.79392
2-METHYLBUTYRYLGLYCINE	1.7333	0.79355
Phlorobenzophenone	1.7326	0.79292
6-Hydroxycaproic acid	1.7271	0.78831
2-(14,15-Epoxyeicosatrienoyl) glycerol	1.727	0.78826
MGDG 16:1	1.7248	0.78642
GLUCURONOLACTONE	1.7206	0.78295
Irigenin Trimethyl Ether	0.5824	-0.77991
Carveol	1.7048	0.76957
LDGTS 19:1	1.7038	0.76876
PC(16:0/0:0)	1.7019	0.76716
Butenolide	1.6938	0.76027
12-Oxo phytodienoic acid	1.6924	0.75904
LYSINE	1.6912	0.75803
Sorbic acid	1.6852	0.7529
4-ACETAMIDOBUTANOATE	1.6838	0.75171
CARNOSINE	0.59442	-0.75045
LPI 16:0	1.6821	0.75027
Leukotriene B4	0.59496	-0.74914
4-Coumaric acid	0.59651	-0.74539
Cer-NS d32:3	1.6733	0.7427
Benzoic acid	1.6674	0.73761
Lumazine	0.60015	-0.73661
Pipecolinic acid	1.6662	0.73659
Arachidonic acid	1.6629	0.73367
2-Linoleoyl glycerol	1.6604	0.73155
PE 18:1e	1.6582	0.72965
2-(6-hydroxyhexyl)-3-methylidenebutanedioic acid	1.6581	0.72954
1,7-bis(3,4-dihydroxyphenyl)heptan-3-one	1.6519	0.72411
Ferrichrysin	1.6514	0.72373
3-(3,4,5-trimethoxyphenyl)propanoic acid	0.60593	-0.72277
Amarouciaxanthin A	1.6503	0.72271
Triphenyl phosphate (TPP)	0.60664	-0.72108
LPG 18:5	1.6462	0.71916
Oleamide	0.60783	-0.71825
1-Phenyl-1-pentanone	1.6442	0.7174
11-dehydro Thromboxane B2	1.6431	0.71638
Dipropenyl disulfide	1.6428	0.71619
15,19-hydroxy Prostaglandin F2alpha	1.6427	0.71604
Ethyl oleate	0.60888	-0.71576
4-Methylpyrimidine	1.6409	0.71446
LDGTS 18:2	1.6389	0.7127
PC 20:4e	1.6348	0.70907
Indole-3-acetylglutamic acid	1.6331	0.70761
Stearolic acid	1.6302	0.70501
Cinnamic acid	1.6295	0.70439
N-Fructosyl pyroglutamate	1.6282	0.70326
Gelsemine	0.61607	-0.69883
1-Stearoyl-sn-glycero-3-phosphocholine	1.6215	0.69737
O-Acetaminophenol	0.61711	-0.69641
Purine	0.61752	-0.69544
LPE 15:0	1.6182	0.69435
Hydroferulic acid	1.6177	0.69396
cuminyl alcohol	1.6175	0.69374
Loganate	1.6172	0.6935
16-demethoxy-20-epi-serpentinine	1.6154	0.69185
Mevalonic Acid Lactone	0.62017	-0.68926
PSEUDO-ANISATIN	0.62067	-0.6881
LysoPC(18:3(6Z,9Z,12Z))	1.603	0.68078
LysoPC(16:0)	1.6004	0.67839
2-Methylbutyl betaglucopyranoside	1.5934	0.67207
Gabapentin Related Compound E	0.62767	-0.67192
Acetylenedicarboxylic acid	1.5922	0.67102
N-ACETYLLEUCINE	1.5917	0.6706
17-6-keto Prostaglandin F1	0.62872	-0.66951
Fallacinal	1.5896	0.66869
Mitragynine	1.5879	0.66715
LDGTS 16:0	1.5877	0.66692
Aspartic acid	1.5873	0.66659
1-(-Octadecadienoyl-2-hydroxy-sn-glycero-3-phosphocholine	1.5873	0.66656
4-Hydroxy-6-Methylpyran-2-One	0.63004	-0.66649
LPS 20:3	1.5871	0.66639
Avocadene 2-acetate	1.5859	0.66531
2,3-dinor Prostaglandin E1	1.584	0.66361
Sodium 2-Oxobutyrate	0.63145	-0.66326
Leucine	0.63175	-0.66258
Caryophyllene	1.5825	0.66217
Guanine	0.63199	-0.66202
LDGTS 18:3	1.5779	0.65798
Coumarin	1.5748	0.65519
Maltose	0.63531	-0.65446
3-Methoxybenzaldehyde	0.63634	-0.65213
Citric acid	1.5704	0.65111
Azelaate	1.5702	0.65095
Pulvinic acid dilactone	0.6395	-0.64498
Tetranor-HETE	1.5622	0.6436
Hydroxysebacic acid	0.64095	-0.64171
Androsterone	1.5591	0.64075
Ceratodictyol	1.5577	0.63945
1,5,5-Trimethylhydantoin	1.5573	0.63903
Menadione	0.64326	-0.63653
4-Hydroxycoumarin	0.64378	-0.63535
Glutamyl-S-allylcysteine	1.5511	0.63333
LDGTS 20:3	1.5491	0.63147
6-Pentyl-2H-pyran-2-one	0.64575	-0.63096
13,14-dihydro-15-keto-tetranor Prostaglandin D2	1.5473	0.62978
N,N-Dimethyltetradecylamine	0.64645	-0.62938
2,6-Dihydroxy-4-Methoxytoluene	1.5467	0.62917
LysoPC(18:4)	1.5461	0.62859
Lenacil	0.64773	-0.62653
3',4'-Dimethoxy-7-hydroxyflavone	0.64833	-0.6252
Porphobilinogen	0.64972	-0.62211
Nigrosporapyrone D	1.5288	0.61241
Carvone	1.5251	0.60893
2-Arachidonylglycerol	1.5144	0.59875
ACETYL-CARNITINE	1.5137	0.59807
LDGTS 16:2	1.5134	0.59783
Ifenprodil	0.66088	-0.59753
Pentadecanoyl Ethanolamide	0.66204	-0.59501
2-Pyrrolidinone	1.5092	0.5938
Jasmone	1.5085	0.59313
3-Trifluoromethyl-4-nitrophenol	1.5046	0.58935
9,10,13-trihydroxyoctadeca-11,15-dienoic acid	1.5015	0.58636
