# Supplementary material for: Comparative metabolite profiling of salt sensitive Oryza sativa and the halophytic wild rice Oryza coarctata under salt stress
Source: Plant Environ Interact. 2024 Jun 15;5(3):e10155. doi: 10.1002/pei3.10155 (PMC11179383; doi:10.1002/pei3.10155)
Supplement: Supplementary file 4 — File S4: List of enriched pathways by differentially accumulated metabolites. [file PEI3-5-e10155-s002.xlsx]

## Sheet: Oc.C vs Os.C Metaboanalyst
	Supplementary file 4: List of Enriched Pathways by Differentially Accumulated Metabolites
Pathway	Total	Expected	Hits	Raw p	Holm adjust	FDR	Impact
Phenylpropanoid biosynthesis	35	1.2723	5	0.007386	0.70167	0.70167	0.0721
Aminoacyl-tRNA biosynthesis	46	1.6721	5	0.023049	1	0.79541	0
Lysine degradation	18	0.65431	3	0.025118	1	0.79541	0
Valine, leucine and isoleucine biosynthesis	22	0.79971	3	0.042811	1	0.81341	0.02145
Phenylalanine, tyrosine and tryptophan biosynthesis	22	0.79971	3	0.042811	1	0.81341	0.11161
Arachidonic acid metabolism	12	0.43621	2	0.067762	1	0.83619	0
Phenylalanine metabolism	12	0.43621	2	0.067762	1	0.83619	0.42308
Glyoxylate and dicarboxylate metabolism	29	1.0542	3	0.085112	1	0.83619	0.05121
Cutin, suberine and wax biosynthesis	14	0.50891	2	0.089238	1	0.83619	0.5
Sulfur metabolism	15	0.54526	2	0.10064	1	0.83619	0.12154
Butanoate metabolism	17	0.61796	2	0.12455	1	0.83619	0
Tyrosine metabolism	18	0.65431	2	0.13698	1	0.83619	0.16757
Synthesis and degradation of ketone bodies	4	0.1454	1	0.1378	1	0.83619	0
Valine, leucine and isoleucine degradation	37	1.345	3	0.14823	1	0.83619	0.00991
Citrate cycle (TCA cycle)	20	0.72701	2	0.1626	1	0.83619	0.17637
Biosynthesis of secondary metabolites - unclassified	5	0.18175	1	0.16924	1	0.83619	1
Glycerolipid metabolism	21	0.76336	2	0.17572	1	0.83619	0.04486
Biosynthesis of unsaturated fatty acids	22	0.79971	2	0.18902	1	0.83619	0
Isoquinoline alkaloid biosynthesis	6	0.2181	1	0.19954	1	0.83619	0.41176
C5-Branched dibasic acid metabolism	6	0.2181	1	0.19954	1	0.83619	0.5
Biosynthesis of secondary metabolites - other antibiotics	6	0.2181	1	0.19954	1	0.83619	0.5
Pantothenate and CoA biosynthesis	23	0.83607	2	0.20245	1	0.83619	0.12743
Tryptophan metabolism	23	0.83607	2	0.20245	1	0.83619	0.48276
Glycolysis / Gluconeogenesis	26	0.94512	2	0.24331	1	0.90441	0.00151
Tropane, piperidine and pyridine alkaloid biosynthesis	8	0.29081	1	0.25694	1	0.90441	0
Galactose metabolism	27	0.98147	2	0.25704	1	0.90441	0.01647
Glutathione metabolism	27	0.98147	2	0.25704	1	0.90441	0.3565
Lysine biosynthesis	9	0.32716	1	0.28411	1	0.96393	0
Ubiquinone and other terpenoid-quinone biosynthesis	35	1.2723	2	0.36618	1	1	0.00102
Nicotinate and nicotinamide metabolism	13	0.47256	1	0.38336	1	1	0.0202
Glycerophospholipid metabolism	37	1.345	2	0.39272	1	1	0.12214
Purine metabolism	63	2.2901	3	0.4043	1	1	0.01343
Carotenoid biosynthesis	42	1.5267	2	0.45683	1	1	0.01767
Pentose and glucuronate interconversions	17	0.61796	1	0.46909	1	1	0
Histidine metabolism	17	0.61796	1	0.46909	1	1	0
Arginine biosynthesis	18	0.65431	1	0.48862	1	1	0
beta-Alanine metabolism	18	0.65431	1	0.48862	1	1	0
Biotin metabolism	18	0.65431	1	0.48862	1	1	0.07692
Cysteine and methionine metabolism	46	1.6721	2	0.50536	1	1	0.07289
Pentose phosphate pathway	19	0.69066	1	0.50745	1	1	0.04679
Zeatin biosynthesis	21	0.76336	1	0.5431	1	1	0.00813
Carbon fixation in photosynthetic organisms	21	0.76336	1	0.5431	1	1	0.00846
Thiamine metabolism	22	0.79971	1	0.55996	1	1	0
Alanine, aspartate and glutamate metabolism	22	0.79971	1	0.55996	1	1	0.07194
Pyruvate metabolism	22	0.79971	1	0.55996	1	1	0.075
Starch and sucrose metabolism	22	0.79971	1	0.55996	1	1	0.08177
Fatty acid biosynthesis	56	2.0356	2	0.61416	1	1	0
Cyanoamino acid metabolism	26	0.94512	1	0.62151	1	1	0
Phosphatidylinositol signaling system	26	0.94512	1	0.62151	1	1	0.00362
Arginine and proline metabolism	28	1.0178	1	0.64904	1	1	0
Glycine, serine and threonine metabolism	33	1.1996	1	0.70956	1	1	0
Pyrimidine metabolism	38	1.3813	1	0.75981	1	1	0
Steroid biosynthesis	40	1.454	1	0.77743	1	1	0
Flavonoid biosynthesis	47	1.7085	1	0.82967	1	1	0
Diterpenoid biosynthesis	47	1.7085	1	0.82967	1	1	0.01068
Porphyrin and chlorophyll metabolism	47	1.7085	1	0.82967	1	1	0.03026
Amino sugar and nucleotide sugar metabolism	50	1.8175	1	0.84819	1	1	0.10791

## Sheet: Oc.C vs Os.C KEGG
KEGG PATHWAY ID	PATHWAY NAME	NUMBER OF HITS	METABOLITES
osa01110	Biosynthesis of secondary metabolites	42	cpd:C00026 2-Oxoglutarate cpd:C00033 Acetate cpd:C00047 L-Lysine cpd:C00079 L-Phenylalanine cpd:C00082 L-Tyrosine cpd:C00097 L-Cysteine cpd:C00103 D-Glucose 1-phosphate cpd:C00108 Anthranilate cpd:C00123 L-Leucine cpd:C00156 4-Hydroxybenzoate cpd:C00158 Citrate cpd:C00196 2,3-Dihydroxybenzoate cpd:C00233 4-Methyl-2-oxopentanoate cpd:C00408 L-Pipecolate cpd:C00416 Phosphatidate cpd:C00780 Serotoni…
osa01240	Biosynthesis of cofactors	14	cpd:C00026 2-Oxoglutarate cpd:C00051 Glutathione cpd:C00082 L-Tyrosine cpd:C00097 L-Cysteine cpd:C00103 D-Glucose 1-phosphate cpd:C00120 Biotin cpd:C00153 Nicotinamide cpd:C00156 4-Hydroxybenzoate cpd:C00158 Citrate cpd:C00328 L-Kynurenine cpd:C00399 Ubiquinone cpd:C00864 Pantothenate cpd:C00931 Porphobilinogen cpd:C02656 Pimelate
osa01230	Biosynthesis of amino acids	11	cpd:C00026 2-Oxoglutarate cpd:C00047 L-Lysine cpd:C00079 L-Phenylalanine cpd:C00082 L-Tyrosine cpd:C00097 L-Cysteine cpd:C00108 Anthranilate cpd:C00123 L-Leucine cpd:C00158 Citrate cpd:C00233 4-Methyl-2-oxopentanoate cpd:C00956 L-2-Aminoadipate cpd:C05382 Sedoheptulose 7-phosphate
osa00590	Arachidonic acid metabolism	11	Prostaglandin E2 (32) Prostaglandin F2alpha (101) Leukotriene B4 (3) (5Z)-11alpha-Hydroxy-9,15-dioxoprostanoate 5(S)-HPETE (13.9) 6-Keto-prostaglandin F1alpha (6.4) 5-OxoETE (25) 11,12-EET (4.6) 12(S)-HETE (1.88) 11(R)-HETE (6.17) 2,3-Dinor-8-iso prostaglandin F2alpha (0.21)
osa01210	2-Oxocarboxylic acid metabolism	9	cpd:C00026 2-Oxoglutarate cpd:C00047 L-Lysine cpd:C00079 L-Phenylalanine cpd:C00082 L-Tyrosine cpd:C00123 L-Leucine cpd:C00158 Citrate cpd:C00233 4-Methyl-2-oxopentanoate cpd:C00956 L-2-Aminoadipate cpd:C02226 2-Methylmaleate
osa00350	Tyrosine metabolism	7	cpd:C00082 L-Tyrosine cpd:C00164 Acetoacetate cpd:C00530 Hydroquinone cpd:C00628 2,5-Dihydroxybenzoate cpd:C00811 4-Coumarate cpd:C02442 N-Methyltyramine cpd:C05589 L-Normetanephrine
osa00940	Phenylpropanoid biosynthesis	7	cpd:C00079 L-Phenylalanine cpd:C00082 L-Tyrosine cpd:C00811 4-Coumarate cpd:C01175 1-O-Sinapoyl-beta-D-glucose cpd:C01494 Ferulate cpd:C02646 4-Coumaryl alcohol cpd:C05627 4-Hydroxystyrene
osa02010	ABC transporters	7	cpd:C00047 L-Lysine cpd:C00051 Glutathione cpd:C00079 L-Phenylalanine cpd:C00120 Biotin cpd:C00123 L-Leucine cpd:C00294 Inosine cpd:C00719 Betaine
osa00310	Lysine degradation	6	2-Oxoglutarate cpd:C00047 L-Lysine cpd:C00164 Acetoacetate cpd:C00408 L-Pipecolate cpd:C00489 Glutarate cpd:C00956 L-2-Aminoadipate
osa00999	Biosynthesis of various plant secondary metabolites Including: Crocin biosynthesis, Cannabidiol biosynthesis, Mugineic acid biosynthesis, Pentagalloylglucose biosynthesis, Benzoxazinoid biosynthesis, Gramine biosynthesis, Coumarin biosynthesis, Furanocoumarin biosynthesis, Hordatine biosynthesis, Podophyllotoxin biosynthesis	6	cpd:C00079 L-Phenylalanine cpd:C00082 L-Tyrosine cpd:C00108 Anthranilate cpd:C01772 trans-2-Hydroxycinnamate cpd:C10646 Lariciresinol cpd:C10874 Podophyllotoxin
osa01200	Carbon metabolism	5	cpd:C00026 2-Oxoglutarate cpd:C00033 Acetate cpd:C00097 L-Cysteine cpd:C00158 Citrate cpd:C05382 Sedoheptulose 7-phosphate
osa00970	Aminoacyl-tRNA biosynthesis	5	cpd:C00047 L-Lysine cpd:C00079 L-Phenylalanine cpd:C00082 L-Tyrosine cpd:C00097 L-Cysteine cpd:C00123 L-Leucine
osa01232	Nucleotide metabolism	4	cpd:C00214 Thymidine cpd:C00262 Hypoxanthine cpd:C00294 Inosine cpd:C00380 Cytosine
osa01250	Biosynthesis of nucleotide sugars	4	cpd:C00103 D-Glucose 1-phosphate cpd:C00984 alpha-D-Galactose cpd:C02713 N-Acetylmuramate cpd:C05382 Sedoheptulose 7-phosphate
osa00660	C5-Branched dibasic acid metabolism	4	cpd:C00026 2-Oxoglutarate cpd:C00033 Acetate cpd:C00490 Itaconate cpd:C02226 2-Methylmaleate
osa00360	Phenylalanine metabolism	4	cpd:C00079 L-Phenylalanine cpd:C00082 L-Tyrosine cpd:C01772 trans-2-Hydroxycinnamate cpd:C07086 Phenylacetic acid
osa00380	Tryptophan metabolism	4	cpd:C00108 Anthranilate cpd:C00328 L-Kynurenine cpd:C00780 Serotonin cpd:C00954 Indole-3-acetate
osa00400	Phenylalanine, tyrosine and tryptophan biosynthesis	4	cpd:C00079 L-Phenylalanine cpd:C00082 L-Tyrosine cpd:C00108 Anthranilate cpd:C00587 3-Hydroxybenzoate
osa00470	D-Amino acid metabolism	4	cpd:C00026 2-Oxoglutarate cpd:C00047 L-Lysine cpd:C00079 L-Phenylalanine cpd:C00097 L-Cysteine
osa00966	Glucosinolate biosynthesis	4	cpd:C00079 L-Phenylalanine cpd:C00082 L-Tyrosine cpd:C00123 L-Leucine cpd:C00233 4-Methyl-2-oxopentanoate
osa04075	Plant hormone signal transduction	4	cpd:C00805 Salicylate cpd:C00954 Indole-3-acetate cpd:C04083 N6-(Delta2-Isopentenyl)-adenine cpd:C11864 Gibberellin A4
osa00052	Galactose metabolism	3	D-Glucose 1-phosphate D-Tagatose alpha-D-Galactose
osa00520	Amino sugar and nucleotide sugar metabolism	3	cpd:C00103 D-Glucose 1-phosphate cpd:C00984 alpha-D-Galactose cpd:C02713 N-Acetylmuramate
osa00630	Glyoxylate and dicarboxylate metabolism	3	cpd:C00026 2-Oxoglutarate cpd:C00033 Acetate cpd:C00158 Citrate
osa00230	Purine metabolism	3	cpd:C00262 Hypoxanthine cpd:C00294 Inosine cpd:C00499 Allantoate
osa00270	Cysteine and methionine metabolism	3	cpd:C00051 Glutathione cpd:C00097 L-Cysteine cpd:C01234 1-Aminocyclopropane-1-carboxylate
osa00280	Valine, leucine and isoleucine degradation	3	cpd:C00123 L-Leucine cpd:C00164 Acetoacetate cpd:C00233 4-Methyl-2-oxopentanoate
osa00290	Valine, leucine and isoleucine biosynthesis	3	cpd:C00123 L-Leucine cpd:C00233 4-Methyl-2-oxopentanoate cpd:C02226 2-Methylmaleate
osa00300	Lysine biosynthesis	3	cpd:C00026 2-Oxoglutarate cpd:C00047 L-Lysine cpd:C00956 L-2-Aminoadipate
osa00430	Taurine and hypotaurine metabolism	3	cpd:C00026 2-Oxoglutarate cpd:C00033 Acetate cpd:C00097 L-Cysteine
osa00460	Cyanoamino acid metabolism	3	cpd:C00079 L-Phenylalanine cpd:C00082 L-Tyrosine cpd:C00097 L-Cysteine
osa00760	Nicotinate and nicotinamide metabolism	3	cpd:C00153 Nicotinamide cpd:C02930 2-Methyleneglutarate cpd:C05380 Nicotinurate
osa00780	Biotin metabolism	3	cpd:C00047 L-Lysine cpd:C00120 Biotin cpd:C02656 Pimelate
osa00130	Ubiquinone and other terpenoid-quinone biosynthesis	3	cpd:C00082 L-Tyrosine cpd:C00156 4-Hydroxybenzoate cpd:C00811 4-Coumarate
osa00906	Carotenoid biosynthesis	3	cpd:C08579 Antheraxanthin cpd:C08580 Astaxanthin cpd:C16284 Nostoxanthin
osa00960	Tropane, piperidine and pyridine alkaloid biosynthesis	3	cpd:C00047 L-Lysine cpd:C00079 L-Phenylalanine cpd:C00408 L-Pipecolate
osa00010	Glycolysis / Gluconeogenesis	2	Acetate D-Glucose 1-phosphate
osa00020	Citrate cycle (TCA cycle)	2	2-Oxoglutarate, Citrate
osa00040	Pentose and glucuronate interconversions	2	cpd:C00026 2-Oxoglutarate cpd:C00103 D-Glucose 1-phosphate
osa00053	Ascorbate and aldarate metabolism	2	2-Oxoglutarate Threonate
osa00650	Butanoate metabolism	2	cpd:C00026 2-Oxoglutarate cpd:C00164 Acetoacetate
osa00920	Sulfur metabolism	2	Acetate L-Cysteine
osa00061	Fatty acid biosynthesis	2	cpd:C00712 (9Z)-Octadecenoic acid cpd:C08362 (9Z)-Hexadecenoic acid
osa00073	Cutin, suberine and wax biosynthesis	2	(9Z)-Octadecenoic acid cpd:C18218 16-Hydroxypalmitate
osa00561	Glycerolipid metabolism	2	cpd:C00103 D-Glucose 1-phosphate cpd:C00416 Phosphatidate
osa00564	Glycerophospholipid metabolism	2	cpd:C00416 Phosphatidate cpd:C04230 1-Acyl-sn-glycero-3-phosphocholine
osa01040	Biosynthesis of unsaturated fatty acids	2	(9Z)-Octadecenoic acid cpd:C06429 (4Z,7Z,10Z,13Z,16Z,19Z)-Docosahexaenoic acid
osa00240	Pyrimidine metabolism	2	cpd:C00214 Thymidine cpd:C00380 Cytosine
osa00250	Alanine, aspartate and glutamate metabolism	2	cpd:C00026 2-Oxoglutarate cpd:C00158 Citrate
osa00260	Glycine, serine and threonine metabolism	2	cpd:C00097 L-Cysteine cpd:C00719 Betaine
osa00340	Histidine metabolism	2	cpd:C00026 2-Oxoglutarate cpd:C00386 Carnosine
osa00410	beta-Alanine metabolism	2	cpd:C00386 Carnosine cpd:C00864 Pantothenate
osa00480	Glutathione metabolism	2	cpd:C00051 Glutathione cpd:C00097 L-Cysteine
osa00730	Thiamine metabolism	2	cpd:C00082 L-Tyrosine cpd:C00097 L-Cysteine
osa00770	Pantothenate and CoA biosynthesis	2	cpd:C00097 L-Cysteine cpd:C00864 Pantothenate
osa00790	Folate biosynthesis	2	cpd:C00156 4-Hydroxybenzoate cpd:C00268 Dihydrobiopterin
osa00902	Monoterpenoid biosynthesis	2	cpd:C01433 Loganin cpd:C01512 Loganate
osa00904	Diterpenoid biosynthesis Including: Gibberellin biosynthesis	2	cpd:C09183 Sclareol cpd:C11864 Gibberellin A4
osa00908	Zeatin biosynthesis	2	cpd:C00033 Acetate cpd:C04083 N6-(Delta2-Isopentenyl)-adenine
osa00950	Isoquinoline alkaloid biosynthesis	2	cpd:C00082 L-Tyrosine cpd:C00811 4-Coumarate
osa00030 Pentose phosphate pathway	Pentose phosphate pathway	1	Sedoheptulose 7-phosphate
osa00500	Starch and sucrose metabolism	1	cpd:C00103 D-Glucose 1-phosphate
osa00620	Pyruvate metabolism	1	cpd:C00033 Acetate
osa00190	Oxidative phosphorylation	1	cpd:C00399 Ubiquinone
osa00710	Carbon fixation in photosynthetic organisms	1	cpd:C05382 Sedoheptulose 7-phosphate
osa00071	Fatty acid degradation	1	cpd:C00489 Glutarate
osa00100	Steroid biosynthesis	1	cpd:C02530 Cholesterol ester
osa00591	Linoleic acid metabolism	1	cpd:C14765 13-OxoODE
osa00220	Arginine biosynthesis	1	cpd:C00026 2-Oxoglutarate
osa00330	Arginine and proline metabolism	1	cpd:C02946 4-Acetamidobutanoate
osa00440	Phosphonate and phosphinate metabolism	1	cpd:C00033 Acetate
osa00750	Vitamin B6 metabolism	1	cpd:C00153 Nicotinamide cpd:C02930 2-Methyleneglutarate cpd:C05380 Nicotinurate
osa00785	Lipoic acid metabolism	1	cpd:C16241 (R)-Lipoate
osa00860	Porphyrin metabolism	1	cpd:C00931 Porphobilinogen
osa00941	Flavonoid biosynthesis	1	cpd:C09727 (-)-Epicatechin
osa00944	Flavone and flavonol biosynthesis	1	cpd:C12626 Kaempferol-3-O-galactoside
osa00232	Caffeine metabolism	1	cpd:C07130 Theophylline
osa00965	Betalain biosynthesis	1	cpd:C00082 L-Tyrosine
osa00261	Monobactam biosynthesis	1	cpd:C00082 L-Tyrosine
osa04122	Sulfur relay system	1	cpd:C00097 L-Cysteine
osa04070	Phosphatidylinositol signaling system	1	cpd:C00416 Phosphatidate

## Sheet: Oc.S vs Os.S metaboanalyst
Pathway	Total	Expected	Hits	Raw p	Holm adjust	FDR	Impact
Phenylalanine, tyrosine and tryptophan biosynthesis	22	0.72131	4	0.0048025	0.45624	0.45624	0.23824
Valine, leucine and isoleucine degradation	37	1.2131	4	0.03026	1	0.87646	0.01982
Valine, leucine and isoleucine biosynthesis	22	0.72131	3	0.03283	1	0.87646	0.02145
Tryptophan metabolism	23	0.7541	3	0.036904	1	0.87646	0.17241
Galactose metabolism	27	0.88525	3	0.055653	1	0.94419	0.09307
Cutin, suberine and wax biosynthesis	14	0.45902	2	0.074521	1	0.94419	0.25
Pentose and glucuronate interconversions	17	0.55738	2	0.10472	1	0.94419	0
Butanoate metabolism	17	0.55738	2	0.10472	1	0.94419	0.13636
beta-Alanine metabolism	18	0.59016	2	0.11543	1	0.94419	0.07143
Glycerophospholipid metabolism	37	1.2131	3	0.11803	1	0.94419	0.15378
Synthesis and degradation of ketone bodies	4	0.13115	1	0.12496	1	0.94419	0
Pentose phosphate pathway	19	0.62295	2	0.1264	1	0.94419	0
Glycerolipid metabolism	21	0.68852	2	0.14905	1	0.94419	0.04486
Biosynthesis of secondary metabolites - unclassified	5	0.16393	1	0.15374	1	0.94419	1
Biosynthesis of unsaturated fatty acids	22	0.72131	2	0.16068	1	0.94419	0
Pantothenate and CoA biosynthesis	23	0.7541	2	0.17246	1	0.94419	0.12743
C5-Branched dibasic acid metabolism	6	0.19672	1	0.18158	1	0.94419	0.5
Biosynthesis of secondary metabolites - other antibiotics	6	0.19672	1	0.18158	1	0.94419	0.5
Aminoacyl-tRNA biosynthesis	46	1.5082	3	0.18884	1	0.94419	0
alpha-Linolenic acid metabolism	27	0.88525	2	0.22083	1	1	0.23091
Arginine and proline metabolism	28	0.91803	2	0.23313	1	1	0
Glycine, serine and threonine metabolism	33	1.082	2	0.29504	1	1	0
Phenylpropanoid biosynthesis	35	1.1475	2	0.31973	1	1	0.03819
Phenylalanine metabolism	12	0.39344	1	0.33078	1	1	0
Arachidonic acid metabolism	12	0.39344	1	0.33078	1	1	0
Sulfur metabolism	15	0.4918	1	0.39504	1	1	0.06077
Ascorbate and aldarate metabolism	18	0.59016	1	0.45326	1	1	0
Lysine degradation	18	0.59016	1	0.45326	1	1	0
Tyrosine metabolism	18	0.59016	1	0.45326	1	1	0
Porphyrin and chlorophyll metabolism	47	1.541	2	0.46168	1	1	0.03688
Citrate cycle (TCA cycle)	20	0.65574	1	0.48899	1	1	0.04738
Propanoate metabolism	20	0.65574	1	0.48899	1	1	0.10591
Amino sugar and nucleotide sugar metabolism	50	1.6393	2	0.49464	1	1	0.10791
Thiamine metabolism	22	0.72131	1	0.52243	1	1	0
Starch and sucrose metabolism	22	0.72131	1	0.52243	1	1	0.08177
Alanine, aspartate and glutamate metabolism	22	0.72131	1	0.52243	1	1	0.1295
Fatty acid elongation	23	0.7541	1	0.53834	1	1	0
Fatty acid biosynthesis	56	1.8361	2	0.55677	1	1	0.01123
Glycolysis / Gluconeogenesis	26	0.85246	1	0.58301	1	1	0
Cyanoamino acid metabolism	26	0.85246	1	0.58301	1	1	0
Phosphatidylinositol signaling system	26	0.85246	1	0.58301	1	1	0.00362
Glutathione metabolism	27	0.88525	1	0.59694	1	1	0.0075
Purine metabolism	63	2.0656	2	0.62241	1	1	0.009
Glyoxylate and dicarboxylate metabolism	29	0.95082	1	0.62345	1	1	0.02669
Ubiquinone and other terpenoid-quinone biosynthesis	35	1.1475	1	0.69315	1	1	0.00102
Fatty acid degradation	37	1.2131	1	0.71345	1	1	0
Pyrimidine metabolism	38	1.2459	1	0.7231	1	1	0
Steroid biosynthesis	40	1.3115	1	0.74145	1	1	0
Carotenoid biosynthesis	42	1.377	1	0.75861	1	1	0.01767
Cysteine and methionine metabolism	46	1.5082	1	0.78966	1	1	0.04897
Flavonoid biosynthesis	47	1.541	1	0.79679	1	1	0

## Sheet: Oc.S vs Os.S KEGG
KEGG pathway ID	Pathway Name	Number of hits	Hits
osa01110	Biosynthesis of secondary metabolites	37	cpd:C00078 L-Tryptophan cpd:C00097 L-Cysteine cpd:C00103 D-Glucose 1-phosphate cpd:C00108 Anthranilate cpd:C00123 L-Leucine cpd:C00156 4-Hydroxybenzoate cpd:C00196 2,3-Dihydroxybenzoate cpd:C00233 4-Methyl-2-oxopentanoate cpd:C00400 (-)-Menthol cpd:C00416 Phosphatidate cpd:C00417 cis-Aconitate cpd:C00486 Bilirubin cpd:C00493 Shikimate cpd:C00741 Diacetyl cpd:C00755 4-Hydroxy-3-methoxy-benzaldehyd…
osa01240	Biosynthesis of cofactors	11	cpd:C00078 L-Tryptophancpd:C00097 L-Cysteinecpd:C00103 D-Glucose 1-phosphatecpd:C00156 4-Hydroxybenzoatecpd:C00376 Retinalcpd:C00493 Shikimatecpd:C00864 Pantothenatecpd:C00931 Porphobilinogencpd:C02637 3-Dehydroshikimatecpd:C02656 Pimelatecpd:C05770 Coproporphyrin III
osa02010	ABC transporters	8	cpd:C00009 Orthophosphatecpd:C00114 Cholinecpd:C00121 D-Ribosecpd:C00123 L-Leucinecpd:C00181 D-Xylosecpd:C00294 Inosinecpd:C00492 Raffinosecpd:C01835 Maltotriose
osa01230 - Oryza sativa japonica (Japanese rice) (RefSeq) (8)	Biosynthesis of amino acids	8	cpd:C00078 L-Tryptophancpd:C00097 L-Cysteinecpd:C00108 Anthranilatecpd:C00123 L-Leucinecpd:C00233 4-Methyl-2-oxopentanoatecpd:C00493 Shikimatecpd:C00956 L-2-Aminoadipatecpd:C02637 3-Dehydroshikimate
osa00590	Arachidonic acid metabolism	7	cpd:C00639 Prostaglandin F2alpha cpd:C02165 Leukotriene B4 (5.2) cpd:C04853 20-OH-Leukotriene B4 (2) cpd:C05961 6-Keto-prostaglandin F1alpha (9) cpd:C14717 15-Deoxy-Delta12,14-PGJ2 cpd:C14769 8,9-EET (43) cpd:C14777 12(S)-HETE (0.2)
osa00999 6	Biosynthesis of various plant secondary metabolites	6	cpd:C00078 L-Tryptophan cpd:C00108 Anthranilate cpd:C00493 Shikimate cpd:C02637 3-Dehydroshikimate cpd:C10646 Lariciresinol cpd:C10874 Podophyllotoxin
osa01210	2-Oxocarboxylic acid metabolism	6	cpd:C00078 L-Tryptophancpd:C00123 L-Leucinecpd:C00233 4-Methyl-2-oxopentanoatecpd:C00417 cis-Aconitatecpd:C00956 L-2-Aminoadipatecpd:C02226 2-Methylmaleate
osa00902	Monoterpenoid biosynthesis	5	cpd:C00400 (-)-Mentholcpd:C00964 (-)-trans-Carveolcpd:C01433 Loganincpd:C09844 1,8-Cineolecpd:C11673 Geniposidic acid
osa00350	Tyrosine metabolism	5	cpd:C00164 Acetoacetatecpd:C00628 2,5-Dihydroxybenzoatecpd:C00811 4-Coumaratecpd:C01829 Thyroxinecpd:C05589 L-Normetanephrine
osa00240	Pyrimidine metabolism	5	cpd:C00214 Thymidinecpd:C00380 Cytosinecpd:C00383 Malonate cpd:C01013 3-Hydroxypropanoatecpd:C02170 Methylmalonate
osa00400	Phenylalanine, tyrosine and tryptophan biosynthesis	5	cpd:C00078 L-Tryptophancpd:C00108 Anthranilatecpd:C00493 Shikimatecpd:C00587 3-Hydroxybenzoatecpd:C02637 3-Dehydroshikimate
osa00940	Phenylpropanoid biosynthesis	4	cpd:C00811 4-Coumarate cpd:C01175 1-O-Sinapoyl-beta-D-glucose cpd:C02646 4-Coumaryl alcohol cpd:C05627 4-Hydroxystyrene
osa00280	Valine, leucine and isoleucine degradation	4	cpd:C00123 L-Leucine cpd:C00164 Acetoacetate cpd:C00233 4-Methyl-2-oxopentanoate cpd:C02170 Methylmalonate
osa00410	beta-Alanine metabolism	4	cpd:C00334 4-Aminobutanoate cpd:C00383 Malonate cpd:C00864 Pantothenate cpd:C01013 3-Hydroxypropanoate
osa01232	Nucleotide metabolism	4	cpd:C00214 Thymidine cpd:C00262 Hypoxanthine cpd:C00294 Inosine cpd:C00380 Cytosine
osa00380	Tryptophan metabolism	4	cpd:C00078 L-Tryptophan cpd:C00108 Anthranilate cpd:C02938 3-Indoleacetonitrile cpd:C05635 5-Hydroxyindoleacetate
osa00650	Butanoate metabolism	3	cpd:C00164 Acetoacetate cpd:C00334 4-Aminobutanoate cpd:C00741 Diacetyl
osa00970	Aminoacyl-tRNA biosynthesis	3	cpd:C00078 L-Tryptophan cpd:C00097 L-Cysteine cpd:C00123 L-Leucine
osa00052	Galactose metabolism	3	cpd:C00103 D-Glucose 1-phosphate cpd:C00492 Raffinose cpd:C00984 alpha-D-Galactose
osa00564	Glycerophospholipid metabolism	3	cpd:C00114 Choline cpd:C00416 Phosphatidate cpd:C04230 1-Acyl-sn-glycero-3-phosphocholine
osa00290	Valine, leucine and isoleucine biosynthesis	3	cpd:C00123 L-Leucine cpd:C00233 4-Methyl-2-oxopentanoate cpd:C02226 2-Methylmaleate
osa00860	Porphyrin metabolism	3	cpd:C00486 Bilirubin cpd:C00931 Porphobilinogen cpd:C05770 Coproporphyrin III
osa00520	Amino sugar and nucleotide sugar metabolism	3	cpd:C00103 D-Glucose 1-phosphate cpd:C00181 D-Xylose cpd:C00984 alpha-D-Galactose
osa00660	C5-Branched dibasic acid metabolism	3	cpd:C00417 cis-Aconitate cpd:C00490 Itaconate cpd:C02226 2-Methylmaleate
osa00310	Lysine degradation	3	cpd:C00164 Acetoacetate cpd:C00489 Glutarate cpd:C00956 L-2-Aminoadipate
osa00966	Glucosinolate biosynthesis	3	cpd:C00078 L-Tryptophan cpd:C00123 L-Leucine cpd:C00233 4-Methyl-2-oxopentanoate
osa00260	Glycine, serine and threonine metabolism	3	cpd:C00078 L-Tryptophan cpd:C00097 L-Cysteine cpd:C00114 Choline
osa00950	Isoquinoline alkaloid biosynthesis	2	cpd:C00811 4-Coumarate cpd:C09390 Cephaeline
osa00040	Pentose and glucuronate interconversions	2	cpd:C00103 D-Glucose 1-phosphate cpd:C00181 D-Xylose
osa00360	Phenylalanine metabolism	2	cpd:C07086 Phenylacetic acid cpd:C11457 3-(3-Hydroxyphenyl)propanoic acid
osa01040	Biosynthesis of unsaturated fatty acids	2	cpd:C00249 Hexadecanoic acid cpd:C06427 (9Z,12Z,15Z)-Octadecatrienoic acid
osa00330	Arginine and proline metabolism	2	cpd:C00334 4-Aminobutanoate cpd:C02946 4-Acetamidobutanoate
osa00061	Fatty acid biosynthesis	2	cpd:C00249 Hexadecanoic acid cpd:C00383 Malonate
osa00030	Pentose phosphate pathway	2	cpd:C00121 D-Ribose cpd:C01801 Deoxyribose
osa01200	Carbon metabolism	2	cpd:C00097 L-Cysteine cpd:C01013 3-Hydroxypropanoate
osa00906	Carotenoid biosynthesis	2	cpd:C08579 Antheraxanthin cpd:C16284 Nostoxanthin
osa00073	Cutin, suberine and wax biosynthesis	2	cpd:C00249 Hexadecanoic acid cpd:C18218 16-Hydroxypalmitate
osa00230	Purine metabolism	2	cpd:C00262 Hypoxanthine cpd:C00294 Inosine
osa00071	Fatty acid degradation	2	cpd:C00249 Hexadecanoic acid cpd:C00489 Glutarate
osa01250	Biosynthesis of nucleotide sugars	2	cpd:C00103 D-Glucose 1-phosphate cpd:C00984 alpha-D-Galactose
osa00770	Pantothenate and CoA biosynthesis	2	cpd:C00097 L-Cysteine cpd:C00864 Pantothenate
osa01212	Fatty acid metabolism	2	cpd:C00249 Hexadecanoic acid cpd:C00383 Malonate
osa00130	Ubiquinone and other terpenoid-quinone biosynthesis	2	cpd:C00156 4-Hydroxybenzoate cpd:C00811 4-Coumarate
osa00640	Propanoate metabolism	2	cpd:C01013 3-Hydroxypropanoate cpd:C02170 Methylmalonate
osa00760	Nicotinate and nicotinamide metabolism	2	cpd:C00334 4-Aminobutanoate cpd:C02930 2-Methyleneglutarate
osa00561	Glycerolipid metabolism	2	cpd:C00103 D-Glucose 1-phosphate cpd:C00416 Phosphatidate
osa00592	alpha-Linolenic acid metabolism	2	cpd:C01226 12-OPDA cpd:C06427 (9Z,12Z,15Z)-Octadecatrienoic acid
osa00053	Ascorbate and aldarate metabolism	2	cpd:C01620 Threonate cpd:C02670 D-Glucuronolactone
osa00270	Cysteine and methionine metabolism	1	cpd:C00097 L-Cysteine
osa00480	Glutathione metabolism	1	cpd:C00097 L-Cysteine
osa04070	Phosphatidylinositol signaling system	1	cpd:C00416 Phosphatidate
osa00942	Anthocyanin biosynthesis	1	cpd:C12141 Peonidin 3-O-glucoside
osa00750	Vitamin B6 metabolism	1	cpd:C00847 4-Pyridoxate
osa00470	D-Amino acid metabolism	1	cpd:C00097 L-Cysteine
osa00062	Fatty acid elongation	1	cpd:C00249 Hexadecanoic acid
osa04122	Sulfur relay system	1	cpd:C00097 L-Cysteine
osa00944	Flavone and flavonol biosynthesis	1	cpd:C04293 Chrysoeriol
osa00730	Thiamine metabolism	1	cpd:C00097 L-Cysteine
osa00100	Steroid biosynthesis	1	cpd:C02530 Cholesterol ester
osa00195	Photosynthesis	1	cpd:C00009 Orthophosphate
osa00010	Glycolysis / Gluconeogenesis	1	cpd:C00103 D-Glucose 1-phosphate
osa00300	Lysine biosynthesis	1	cpd:C00956 L-2-Aminoadipate
osa00790	Folate biosynthesis	1	cpd:C00156 4-Hydroxybenzoate
osa00460	Cyanoamino acid metabolism	1	cpd:C00097 L-Cysteine
osa00920	Sulfur metabolism	1	cpd:C00097 L-Cysteine
osa00630	Glyoxylate and dicarboxylate metabolism	1	cpd:C00417 cis-Aconitate
osa00941	Flavonoid biosynthesis	1	cpd:C09727 (-)-Epicatechin
osa00430	Taurine and hypotaurine metabolism	1	cpd:C00097 L-Cysteine
osa00785	Lipoic acid metabolism	1	cpd:C16241 (R)-Lipoate
osa00190	Oxidative phosphorylation	1	cpd:C00009 Orthophosphate
osa00020	Citrate cycle (TCA cycle)	1	cpd:C00417 cis-Aconitate
osa00780	Biotin metabolism	1	cpd:C02656 Pimelate
osa00250	Alanine, aspartate and glutamate metabolism	1	cpd:C00334 4-Aminobutanoate
osa00500	Starch and sucrose metabolism	1	cpd:C00103 D-Glucose 1-phosphate

## Sheet: Os.S vs Os.C Metaboanalyst
Pathway	Total	Expected	Hits	Raw p	Holm adjust	FDR	Impact
Biosynthesis of unsaturated fatty acids	22	0.65859	4	0.003434	0.32623	0.27079	0
Nicotinate and nicotinamide metabolism	13	0.38917	3	0.0057928	0.54452	0.27079	0.0202
Aminoacyl-tRNA biosynthesis	46	1.377	5	0.010407	0.96789	0.27079	0
Lysine degradation	18	0.53885	3	0.014889	1	0.27079	0
beta-Alanine metabolism	18	0.53885	3	0.014889	1	0.27079	0.12698
Phenylpropanoid biosynthesis	35	1.0478	4	0.018527	1	0.27079	0.0588
Citrate cycle (TCA cycle)	20	0.59872	3	0.019953	1	0.27079	0.22375
Lysine biosynthesis	9	0.26942	2	0.027571	1	0.3274	0
Glyoxylate and dicarboxylate metabolism	29	0.86814	3	0.053092	1	0.56041	0.0779
Glycine, serine and threonine metabolism	33	0.98788	3	0.073024	1	0.69373	0
Arginine biosynthesis	18	0.53885	2	0.098939	1	0.74571	0
Pentose phosphate pathway	19	0.56878	2	0.10854	1	0.74571	0
Phenylalanine, tyrosine and tryptophan biosynthesis	22	0.65859	2	0.13871	1	0.74571	0.0015
Valine, leucine and isoleucine biosynthesis	22	0.65859	2	0.13871	1	0.74571	0.02145
Alanine, aspartate and glutamate metabolism	22	0.65859	2	0.13871	1	0.74571	0.19784
Phosphonate and phosphinate metabolism	5	0.14968	1	0.14117	1	0.74571	1
Biosynthesis of secondary metabolites - unclassified	5	0.14968	1	0.14117	1	0.74571	1
Tryptophan metabolism	23	0.68852	2	0.14914	1	0.74571	0.17241
Pantothenate and CoA biosynthesis	23	0.68852	2	0.14914	1	0.74571	0.18791
C5-Branched dibasic acid metabolism	6	0.17962	1	0.16697	1	0.79312	0.5
Arginine and proline metabolism	28	0.8382	2	0.20334	1	0.89352	0.09361
Monobactam biosynthesis	8	0.23949	1	0.21633	1	0.89352	0
Tropane, piperidine and pyridine alkaloid biosynthesis	8	0.23949	1	0.21633	1	0.89352	0
Vitamin B6 metabolism	11	0.32929	1	0.28505	1	1	0.20513
Glycerophospholipid metabolism	37	1.1076	2	0.30471	1	1	0.12214
Arachidonic acid metabolism	12	0.35923	1	0.30662	1	1	0
Phenylalanine metabolism	12	0.35923	1	0.30662	1	1	0.42308
Cutin, suberine and wax biosynthesis	14	0.4191	1	0.34787	1	1	0.25
Sulfur metabolism	15	0.44904	1	0.36759	1	1	0.00276
Cysteine and methionine metabolism	46	1.377	2	0.40424	1	1	0.082
Histidine metabolism	17	0.50891	1	0.4053	1	1	0
Butanoate metabolism	17	0.50891	1	0.4053	1	1	0
Carbon fixation in photosynthetic organisms	21	0.62865	1	0.47424	1	1	0
Glycerolipid metabolism	21	0.62865	1	0.47424	1	1	0.04486
Starch and sucrose metabolism	22	0.65859	1	0.49022	1	1	0.13619
Fatty acid biosynthesis	56	1.6764	2	0.50682	1	1	0
Cyanoamino acid metabolism	26	0.77833	1	0.54953	1	1	0
Phosphatidylinositol signaling system	26	0.77833	1	0.54953	1	1	0.00362
Galactose metabolism	27	0.80827	1	0.56327	1	1	0.0766
alpha-Linolenic acid metabolism	27	0.80827	1	0.56327	1	1	0.11368
Purine metabolism	63	1.886	2	0.57182	1	1	0.00571
Inositol phosphate metabolism	28	0.8382	1	0.5766	1	1	0
Ubiquinone and other terpenoid-quinone biosynthesis	35	1.0478	1	0.65941	1	1	0.00102
Valine, leucine and isoleucine degradation	37	1.1076	1	0.68001	1	1	0.00991
Pyrimidine metabolism	38	1.1376	1	0.68985	1	1	0.01574
Steroid biosynthesis	40	1.1974	1	0.70865	1	1	0
Carotenoid biosynthesis	42	1.2573	1	0.72633	1	1	0
Flavonoid biosynthesis	47	1.407	1	0.76609	1	1	0

## Sheet: Os.S vs Os.C KEGG
KEGG pathway ID	Pathway Name	Number of hits	Hits
osa01110 Biosynthesis of secondary metabolites - Oryza sativa japonica (Japanese rice) (RefSeq) (38)			cpd:C00026 2-Oxoglutarate cpd:C00047 L-Lysine cpd:C00049 L-Aspartate cpd:C00078 L-Tryptophan cpd:C00079 L-Phenylalanine cpd:C00092 D-Glucose 6-phosphate cpd:C00148 L-Proline cpd:C00156 4-Hydroxybenzoate cpd:C00158 Citrate cpd:C00233 4-Methyl-2-oxopentanoate cpd:C00253 Nicotinate cpd:C00388 Histamine cpd:C00408 L-Pipecolate cpd:C00416 Phosphatidate cpd:C00417 cis-Aconitate cpd:C00482 Sinapate cpd:…
osa01210 2-Oxocarboxylic acid metabolism - Oryza sativa japonica (Japanese rice) (RefSeq) (10)			cpd:C00026 2-Oxoglutarate cpd:C00047 L-Lysine cpd:C00049 L-Aspartate cpd:C00078 L-Tryptophan cpd:C00079 L-Phenylalanine cpd:C00158 Citrate cpd:C00233 4-Methyl-2-oxopentanoate cpd:C00417 cis-Aconitate cpd:C00956 L-2-Aminoadipate cpd:C02226 2-Methylmaleate
osa01230	Biosynthesis of amino acids	10	cpd:C00026 2-Oxoglutarate cpd:C00047 L-Lysine cpd:C00049 L-Aspartate cpd:C00078 L-Tryptophan cpd:C00079 L-Phenylalanine cpd:C00148 L-Proline cpd:C00158 Citrate cpd:C00233 4-Methyl-2-oxopentanoate cpd:C00956 L-2-Aminoadipate cpd:C01118 O-Succinyl-L-homoserine
osa01240	Biosynthesis of cofactors	9	cpd:C00026 2-Oxoglutarate cpd:C00049 L-Aspartate cpd:C00078 L-Tryptophan cpd:C00153 Nicotinamide cpd:C00156 4-Hydroxybenzoate cpd:C00158 Citrate cpd:C00250 Pyridoxal cpd:C00253 Nicotinate cpd:C00864 Pantothenate
osa02010	ABC transporters	9	cpd:C00047 L-Lysine cpd:C00049 L-Aspartate cpd:C00079 L-Phenylalanine cpd:C00121 D-Ribose cpd:C00148 L-Proline cpd:C00294 Inosine cpd:C00492 Raffinose cpd:C00719 Betaine cpd:C01835 Maltotriose
osa00590	Arachidonic acid metabolism	7	cpd:C00584 Prostaglandin E2 (2.86) cpd:C05356 5(S)-HPETE (4.54) cpd:C14717 15-Deoxy-Delta12,14-PGJ2 (2.5) cpd:C14770 11,12-EET (2.68) cpd:C14777 12(S)-HETE (2.23) cpd:C14780 11(R)-HETE (3.27) cpd:C14794 2,3-Dinor-8-iso prostaglandin F2alpha (2.25)
osa00940	Phenylpropanoid biosynthesis	6	cpd:C00079 L-Phenylalanine cpd:C00482 Sinapate cpd:C00811 4-Coumarate cpd:C01175 1-O-Sinapoyl-beta-D-glucose cpd:C01494 Ferulate cpd:C02887 Sinapoyl malate
osa00760	Nicotinate and nicotinamide metabolism	5	cpd:C00049 L-Aspartate cpd:C00153 Nicotinamide cpd:C00253 Nicotinate cpd:C02930 2-Methyleneglutarate cpd:C05380 Nicotinurate
osa00470	D-Amino acid metabolism	5	cpd:C00026 2-Oxoglutarate cpd:C00047 L-Lysine cpd:C00049 L-Aspartate cpd:C00079 L-Phenylalanine cpd:C00148 L-Proline
osa00970	Aminoacyl-tRNA biosynthesis	5	cpd:C00047 L-Lysine cpd:C00049 L-Aspartate cpd:C00078 L-Tryptophan cpd:C00079 L-Phenylalanine cpd:C00148 L-Proline
osa00310	Lysine degradation	4	cpd:C00026 2-Oxoglutarate cpd:C00047 L-Lysine cpd:C00408 L-Pipecolate cpd:C00956 L-2-Aminoadipate
osa01040	Biosynthesis of unsaturated fatty acids	4	cpd:C00712 (9Z)-Octadecenoic acid cpd:C01530 Octadecanoic acid cpd:C06427 (9Z,12Z,15Z)-Octadecatrienoic acid cpd:C06428 (5Z,8Z,11Z,14Z,17Z)-Icosapentaenoic acid
osa00300	Lysine biosynthesis	4	cpd:C00026 2-Oxoglutarate cpd:C00047 L-Lysine cpd:C00049 L-Aspartate cpd:C00956 L-2-Aminoadipate
osa00999	Biosynthesis of various plant secondary metabolites	4	cpd:C00049 L-Aspartate cpd:C00078 L-Tryptophan cpd:C00079 L-Phenylalanine cpd:C10874 Podophyllotoxin
osa00960	Tropane, piperidine and pyridine alkaloid biosynthesis	4	cpd:C00047 L-Lysine cpd:C00079 L-Phenylalanine cpd:C00253 Nicotinate cpd:C00408 L-Pipecolate
osa00630	Glyoxylate and dicarboxylate metabolism	4	cpd:C00026 2-Oxoglutarate cpd:C00158 Citrate cpd:C00417 cis-Aconitate cpd:C00898 (R,R)-Tartaric acid
osa01200	Carbon metabolism	3	cpd:C00026 2-Oxoglutarate cpd:C00049 L-Aspartate cpd:C00158 Citrate
osa00260	Glycine, serine and threonine metabolism	3	cpd:C00049 L-Aspartate cpd:C00078 L-Tryptophan cpd:C00719 Betaine
osa00400	Phenylalanine, tyrosine and tryptophan biosynthesis	3	cpd:C00078 L-Tryptophan cpd:C00079 L-Phenylalanine cpd:C00587 3-Hydroxybenzoate
osa00770	Pantothenate and CoA biosynthesis	3	cpd:C00049 L-Aspartate cpd:C00864 Pantothenate cpd:C02642 3-Ureidopropionate
osa00250	Alanine, aspartate and glutamate metabolism	3	cpd:C00026 2-Oxoglutarate cpd:C00049 L-Aspartate cpd:C00158 Citrate
osa00660	C5-Branched dibasic acid metabolism	3	cpd:C00026 2-Oxoglutarate cpd:C00417 cis-Aconitate cpd:C02226 2-Methylmaleate
osa00350	Tyrosine metabolism	3	cpd:C00628 2,5-Dihydroxybenzoate cpd:C00811 4-Coumarate cpd:C05589 L-Normetanephrine
osa00966	Glucosinolate biosynthesis	3	cpd:C00078 L-Tryptophan cpd:C00079 L-Phenylalanine cpd:C00233 4-Methyl-2-oxopentanoate
osa00902	Monoterpenoid biosynthesis	3	cpd:C01433 Loganin cpd:C01512 Loganate cpd:C09782 Gentiopicrin
osa00020	Citrate cycle (TCA cycle)	3	cpd:C00026 2-Oxoglutarate cpd:C00158 Citrate cpd:C00417 cis-Aconitate
osa00410	beta-Alanine metabolism	3	cpd:C00049 L-Aspartate cpd:C00864 Pantothenate cpd:C02642 3-Ureidopropionate
osa00340	Histidine metabolism	3	cpd:C00026 2-Oxoglutarate cpd:C00049 L-Aspartate cpd:C00388 Histamine
osa00460	Cyanoamino acid metabolism	2	cpd:C00049 L-Aspartate cpd:C00079 L-Phenylalanine
osa00950	Isoquinoline alkaloid biosynthesis	2	cpd:C00811 4-Coumarate cpd:C09390 Cephaeline
osa00030	Pentose phosphate pathway	2	cpd:C00121 D-Ribose cpd:C01801 Deoxyribose
osa00750	Vitamin B6 metabolism	2	cpd:C00250 Pyridoxal cpd:C00847 4-Pyridoxate
osa00130	Ubiquinone and other terpenoid-quinone biosynthesis	2	cpd:C00156 4-Hydroxybenzoate cpd:C00811 4-Coumarate
osa00230	Purine metabolism	2	cpd:C00294 Inosine cpd:C00499 Allantoate
osa00380	Tryptophan metabolism	2	cpd:C00078 L-Tryptophan cpd:C02938 3-Indoleacetonitrile
osa00270	Cysteine and methionine metabolism	2	cpd:C00049 L-Aspartate cpd:C01118 O-Succinyl-L-homoserine
osa00330	Arginine and proline metabolism	2	cpd:C00148 L-Proline cpd:C02946 4-Acetamidobutanoate
osa00944	Flavone and flavonol biosynthesis	2	cpd:C04293 Chrysoeriol cpd:C12626 Kaempferol-3-O-galactoside
osa00061	Fatty acid biosynthesis	2	cpd:C00712 (9Z)-Octadecenoic acid cpd:C01530 Octadecanoic acid
osa00564	Glycerophospholipid metabolism	2	cpd:C00416 Phosphatidate cpd:C04230 1-Acyl-sn-glycero-3-phosphocholine
osa00650	Butanoate metabolism	2	cpd:C00026 2-Oxoglutarate cpd:C00741 Diacetyl
osa00290	Valine, leucine and isoleucine biosynthesis	2	cpd:C00233 4-Methyl-2-oxopentanoate cpd:C02226 2-Methylmaleate
osa00220	Arginine biosynthesis	2	cpd:C00026 2-Oxoglutarate cpd:C00049 L-Aspartate
osa00562	Inositol phosphate metabolism	1	cpd:C00092 D-Glucose 6-phosphate
osa00280	Valine, leucine and isoleucine degradation	1	cpd:C00233 4-Methyl-2-oxopentanoate
osa00790	Folate biosynthesis	1	cpd:C00156 4-Hydroxybenzoate
osa00040	Pentose and glucuronate interconversions	1	cpd:C00026 2-Oxoglutarate
osa00520	Amino sugar and nucleotide sugar metabolism	1	cpd:C00270 N-Acetylneuraminate
osa00440	Phosphonate and phosphinate metabolism	1	cpd:C05673 CMP-2-aminoethylphosphonate
osa00430	Taurine and hypotaurine metabolism	1	cpd:C00026 2-Oxoglutarate
osa00780	Biotin metabolism	1	cpd:C00047 L-Lysine
osa01250	Biosynthesis of nucleotide sugars	1	cpd:C00270 N-Acetylneuraminate
osa00500	Starch and sucrose metabolism	1	cpd:C00092 D-Glucose 6-phosphate
osa00360	Phenylalanine metabolism	1	cpd:C00079 L-Phenylalanine
osa00561	Glycerolipid metabolism	1	cpd:C00416 Phosphatidate
osa00945	Stilbenoid, diarylheptanoid and gingerol biosynthesis	1	cpd:C10462 [6]-Gingerol
osa00785	Lipoic acid metabolism	1	cpd:C16241 (R)-Lipoate
osa00261	Monobactam biosynthesis	1	cpd:C00049 L-Aspartate
osa00052	Galactose metabolism	1	cpd:C00492 Raffinose
osa00710	Carbon fixation in photosynthetic organisms	1	cpd:C00049 L-Aspartate
osa00592	alpha-Linolenic acid metabolism	1	cpd:C06427 (9Z,12Z,15Z)-Octadecatrienoic acid
osa04070	Phosphatidylinositol signaling system	1	cpd:C00416 Phosphatidate
osa00073	Cutin, suberine and wax biosynthesis	1	cpd:C00712 (9Z)-Octadecenoic acid
osa00860	Porphyrin metabolism	1	cpd:C00486 Bilirubin
osa00053	Ascorbate and aldarate metabolism	1	cpd:C00026 2-Oxoglutarate
osa00941	Flavonoid biosynthesis	1	cpd:C09727 (-)-Epicatechin
osa00100	Steroid biosynthesis	1	cpd:C02530 Cholesterol ester
osa01232	Nucleotide metabolism	1	cpd:C00294 Inosine
osa00240	Pyrimidine metabolism	1	cpd:C02642 3-Ureidopropionate
osa00906	Carotenoid biosynthesis	1	cpd:C08580 Astaxanthin
osa00920	Sulfur metabolism	1	cpd:C01118 O-Succinyl-L-homoserine

## Sheet: Oc.S vs Oc.C metaboanalyst
Pathway Name	Total	Expected	Hits	Raw p	Holm adjust	FDR	Impact
Sphingolipid metabolism	17	0.30292	3	0.0028852	0.27409	0.27409	0.28846
Valine, leucine and isoleucine biosynthesis	22	0.39202	3	0.0061595	0.57899	0.29258	0.02145
Phenylalanine metabolism	12	0.21383	2	0.018042	1	0.57133	0.42308
Cutin, suberine and wax biosynthesis	14	0.24947	2	0.024339	1	0.57806	0.25
Pentose phosphate pathway	19	0.33856	2	0.043318	1	0.67269	0.04679
Aminoacyl-tRNA biosynthesis	46	0.81967	3	0.045794	1	0.67269	0
Biosynthesis of unsaturated fatty acids	22	0.39202	2	0.056647	1	0.67269	0
Phenylalanine, tyrosine and tryptophan biosynthesis	22	0.39202	2	0.056647	1	0.67269	0.02152
Fatty acid biosynthesis	56	0.99786	3	0.074408	1	0.78542	0.01123
Isoquinoline alkaloid biosynthesis	6	0.10691	1	0.10244	1	0.88469	0.41176
C5-Branched dibasic acid metabolism	6	0.10691	1	0.10244	1	0.88469	0.5
Phenylpropanoid biosynthesis	35	0.62366	2	0.1269	1	0.94354	0
Tropane, piperidine and pyridine alkaloid biosynthesis	8	0.14255	1	0.13429	1	0.94354	0
Valine, leucine and isoleucine degradation	37	0.6593	2	0.13905	1	0.94354	0.00991
Arachidonic acid metabolism	12	0.21383	1	0.19476	1	1	0
Porphyrin and chlorophyll metabolism	47	0.83749	2	0.20303	1	1	0.03688
Butanoate metabolism	17	0.30292	1	0.26466	1	1	0.13636
beta-Alanine metabolism	18	0.32074	1	0.27793	1	1	0.07143
Tyrosine metabolism	18	0.32074	1	0.27793	1	1	0.16757
Propanoate metabolism	20	0.35638	1	0.30377	1	1	0.10591
Carbon fixation in photosynthetic organisms	21	0.3742	1	0.31635	1	1	0.00846
Alanine, aspartate and glutamate metabolism	22	0.39202	1	0.32872	1	1	0.1295
Starch and sucrose metabolism	22	0.39202	1	0.32872	1	1	0.13619
Fatty acid elongation	23	0.40984	1	0.34087	1	1	0
alpha-Linolenic acid metabolism	27	0.48111	1	0.3874	1	1	0.11368
Arginine and proline metabolism	28	0.49893	1	0.39853	1	1	0
Inositol phosphate metabolism	28	0.49893	1	0.39853	1	1	0
Glycine, serine and threonine metabolism	33	0.58803	1	0.45133	1	1	0
Ubiquinone and other terpenoid-quinone biosynthesis	35	0.62366	1	0.47118	1	1	0
Fatty acid degradation	37	0.6593	1	0.49034	1	1	0
Glycerophospholipid metabolism	37	0.6593	1	0.49034	1	1	0.0239
Pyrimidine metabolism	38	0.67712	1	0.49967	1	1	0

## Sheet: Oc.S vs Oc.C KEGG
KEGG pathway ID	Pathway Name	Number of hits	Hits
osa01110	Biosynthesis of secondary metabolites	15	cpd:C00079 L-Phenylalanine cpd:C00082 L-Tyrosine cpd:C00092 D-Glucose 6-phosphate cpd:C00123 L-Leucine cpd:C00233 4-Methyl-2-oxopentanoate cpd:C00486 Bilirubin cpd:C00741 Diacetyl cpd:C00755 4-Hydroxy-3-methoxy-benzaldehyde cpd:C00931 Porphobilinogen cpd:C03005 N-Methylanthranilate cpd:C05382 Sedoheptulose 7-phosphate cpd:C05627 4-Hydroxystyrene cpd:C05770 Coproporphyrin III cpd:C06427 (9Z,12Z,15…
osa01210	2-Oxocarboxylic acid metabolism	5	cpd:C00079 L-Phenylalanine cpd:C00082 L-Tyrosine cpd:C00123 L-Leucine cpd:C00233 4-Methyl-2-oxopentanoate cpd:C02226 2-Methylmaleate
osa01240	Biosynthesis of cofactors	5	cpd:C00082 L-Tyrosine cpd:C00399 Ubiquinone cpd:C00931 Porphobilinogen cpd:C05770 Coproporphyrin III cpd:C06423 Octanoic acid
osa01230	Biosynthesis of amino acids	5	cpd:C00079 L-Phenylalanine cpd:C00082 L-Tyrosine cpd:C00123 L-Leucine cpd:C00233 4-Methyl-2-oxopentanoate cpd:C05382 Sedoheptulose 7-phosphate
osa00966	Glucosinolate biosynthesis	4	cpd:C00079 L-Phenylalanine cpd:C00082 L-Tyrosine cpd:C00123 L-Leucine cpd:C00233 4-Methyl-2-oxopentanoate
osa02010	ABC transporters	4	cpd:C00079 L-Phenylalanine cpd:C00121 D-Ribose cpd:C00123 L-Leucine cpd:C00719 Betaine
osa00860	Porphyrin metabolism	3	cpd:C00486 Bilirubin cpd:C00931 Porphobilinogen cpd:C05770 Coproporphyrin III
osa00600	Sphingolipid metabolism	3	cpd:C00319 Sphingosine cpd:C00836 Sphinganine cpd:C12144 Phytosphingosine
osa00061	Fatty acid biosynthesis	3	cpd:C00249 Hexadecanoic acid cpd:C06423 Octanoic acid cpd:C08362 (9Z)-Hexadecenoic acid
osa00970	Aminoacyl-tRNA biosynthesis	3	cpd:C00079 L-Phenylalanine cpd:C00082 L-Tyrosine cpd:C00123 L-Leucine
osa00290	Valine, leucine and isoleucine biosynthesis	3	cpd:C00123 L-Leucine cpd:C00233 4-Methyl-2-oxopentanoate cpd:C02226 2-Methylmaleate
osa00360	Phenylalanine metabolism	3	cpd:C00079 L-Phenylalanine cpd:C00082 L-Tyrosine cpd:C07086 Phenylacetic acid
osa00590	Arachidonic acid metabolism	2	cpd:C00584 Prostaglandin E2 (0.2) cpd:C14777 12(S)-HETE (0.2)
osa00073	Cutin, suberine and wax biosynthesis	2	cpd:C00249 Hexadecanoic acid cpd:C18218 16-Hydroxypalmitate
osa01250	Biosynthesis of nucleotide sugars	2	cpd:C00270 N-Acetylneuraminate cpd:C05382 Sedoheptulose 7-phosphate
osa00280	Valine, leucine and isoleucine degradation	2	cpd:C00123 L-Leucine cpd:C00233 4-Methyl-2-oxopentanoate
osa01040	Biosynthesis of unsaturated fatty acids	2	cpd:C00249 Hexadecanoic acid cpd:C06427 (9Z,12Z,15Z)-Octadecatrienoic acid
osa00030	Pentose phosphate pathway	2	cpd:C00121 D-Ribose cpd:C05382 Sedoheptulose 7-phosphate
osa00592	alpha-Linolenic acid metabolism	2	cpd:C06427 (9Z,12Z,15Z)-Octadecatrienoic acid cpd:C16316 13(S)-HOT
osa01200	Carbon metabolism	2	cpd:C01013 3-Hydroxypropanoate cpd:C05382 Sedoheptulose 7-phosphate
osa00999	Biosynthesis of various plant secondary metabolites	2	cpd:C00079 L-Phenylalanine cpd:C00082 L-Tyrosine
osa00650	Butanoate metabolism	2	cpd:C00334 4-Aminobutanoate cpd:C00741 Diacetyl
osa00410	beta-Alanine metabolism	2	cpd:C00334 4-Aminobutanoate cpd:C01013 3-Hydroxypropanoate
osa00240	Pyrimidine metabolism	2	cpd:C00214 Thymidine cpd:C01013 3-Hydroxypropanoate
osa00660	C5-Branched dibasic acid metabolism	2	cpd:C00490 Itaconate cpd:C02226 2-Methylmaleate
osa00400	Phenylalanine, tyrosine and tryptophan biosynthesis	2	cpd:C00079 L-Phenylalanine cpd:C00082 L-Tyrosine
osa00564	Glycerophospholipid metabolism	2	cpd:C04230 1-Acyl-sn-glycero-3-phosphocholine cpd:C06772 Diethanolamine
osa00460	Cyanoamino acid metabolism	2	cpd:C00079 L-Phenylalanine cpd:C00082 L-Tyrosine
osa00350	Tyrosine metabolism	2	cpd:C00082 L-Tyrosine cpd:C02442 N-Methyltyramine
osa00500	Starch and sucrose metabolism	1	cpd:C00092 D-Glucose 6-phosphate
osa00330	Arginine and proline metabolism	1	cpd:C00334 4-Aminobutanoate
osa00562	Inositol phosphate metabolism	1	cpd:C00092 D-Glucose 6-phosphate
osa00965	Betalain biosynthesis	1	cpd:C00082 L-Tyrosine
osa00710	Carbon fixation in photosynthetic organisms	1	cpd:C05382 Sedoheptulose 7-phosphate
osa00130	Ubiquinone and other terpenoid-quinone biosynthesis	1	cpd:C00082 L-Tyrosine
osa01232	Nucleotide metabolism	1	cpd:C00214 Thymidine
osa00730	Thiamine metabolism	1	cpd:C00082 L-Tyrosine
osa00261	Monobactam biosynthesis	1	cpd:C00082 L-Tyrosine
osa00640	Propanoate metabolism	1	cpd:C01013 3-Hydroxypropanoate
osa01212	Fatty acid metabolism	1	cpd:C00249 Hexadecanoic acid
osa00960	Tropane, piperidine and pyridine alkaloid biosynthesis	1	cpd:C00079 L-Phenylalanine
osa00470	D-Amino acid metabolism	1	cpd:C00079 L-Phenylalanine
osa00260	Glycine, serine and threonine metabolism	1	cpd:C00719 Betaine
osa00760	Nicotinate and nicotinamide metabolism	1	cpd:C00334 4-Aminobutanoate
osa00190	Oxidative phosphorylation	1	cpd:C00399 Ubiquinone
osa00062	Fatty acid elongation	1	cpd:C00249 Hexadecanoic acid
osa00250	Alanine, aspartate and glutamate metabolism	1	cpd:C00334 4-Aminobutanoate
osa00071	Fatty acid degradation	1	cpd:C00249 Hexadecanoic acid
osa00785	Lipoic acid metabolism	1	cpd:C06423 Octanoic acid
osa00950	Isoquinoline alkaloid biosynthesis	1	cpd:C00082 L-Tyrosine
osa00520	Amino sugar and nucleotide sugar metabolism	1	cpd:C00270 N-Acetylneuraminate
osa00944	Flavone and flavonol biosynthesis	1	cpd:C04293 Chrysoeriol
